# Supplementary material for: Genetic predictors of participation in optional components of UK Biobank
Source: Nat Commun. 2021 Feb 9;12:886. doi: 10.1038/s41467-021-21073-y (PMC7873270; doi:10.1038/s41467-021-21073-y)
Supplement: Supplementary file 4 — Supplementary Data 1 [file 41467_2021_21073_MOESM4_ESM.xlsx]

## Sheet: ST4
Supplementary Data 1: Variants identified at genome wide significance for not receiving an invite to participate in at least one of optional components of the UK Biobank
SNP	Chromosome	Location (Bp)	A1/A2	A1 Frequency	OR (95%CI)	P-value*	Within 500kb of a participation signal and r2>0.8?	Loci within 500kb of an email contact signal and r2>0.8?	Known association signal
rs12564163	1	72513121	T/G	0.577883	1.006 (1.004, 1.008)	1.5e-10			Yes, cognitive performance (PMID: 30038396)
1:109965104_CT_C	1	109965104	CT/C	0.291974	0.994 (0.992, 0.996)	1.4e-09
rs1455349	2	199497285	A/G	0.537567	0.994 (0.992, 0.996)	1.2e-11			Yes, cognitive performance (PMID: 30038396) and intelligence (PMID: 29942086)
2:24030829_AAT_A	2	24030829	AAT/A	0.833159	0.993 (0.99, 0.995)	1e-09
rs7650253	3	49431160	T/A	0.310231	0.994 (0.992, 0.996)	2.2e-10
rs9815930	3	49931343	A/T	0.480513	0.994 (0.993, 0.996)	3.7e-10			Yes, self reported educational attainment (PMID: 27046643)
rs73078357	3	48695834	T/C	0.879398	1.008 (1.006, 1.011)	2.1e-09	rs3172494 (r2=0.89), mental health participation SNP - lower odds of participation in mental health and higher odds of no invite	Yes, same variant identified in email contact GWAS, allele that has higher likelihood of email contact is associated with lower odds of not receiving an invite	Yes, associated with ulcerative colitis (PMID: 26192919)
rs4691522	4	159833055	A/G	0.381774	1.006 (1.004, 1.008)	8.5e-12	rs13148521 (r2=0.99), mental health participation SNP - lower odds of participation in mental health and higher odds of no invite
5:60490651_TA_T	5	60490651	TA/T	0.514683	1.006 (1.004, 1.008)	1.3e-10	rs34631 (r2=0.83), mental health participation SNP - lower odds of participation in mental health and higher odds of no invite
rs6882046	5	87968864	A/G	0.734308	1.007 (1.005, 1.009)	1.6e-10			Yes, cognitive performance (PMID: 30038396) and intelligence (PMID: 29942086)
rs12189679	6	98333409	G/A	0.535111	1.006 (1.005, 1.008)	1.7e-12	rs9374896 (r2=0.98), mental health participation SNP - lower odds of participation in mental health and higher odds of no invite		Yes, cognitive performance (PMID: 30038396) and intelligence (PMID: 29942086)
rs4731992	7	133702097	A/G	0.217912	1.007 (1.005, 1.009)	2.3e-11	rs4731992, exact SNP is a mental health participation SNP - lower odds of participation in mental health and higher odds of no invite		Yes, cognitive performance (PMID: 30038396) and intelligence (PMID: 29942086)
rs79672741	7	133066018	G/GTAA	0.193823	1.008 (1.005, 1.010)	4.7e-11
rs11793831	9	23362311	G/T	0.583465	1.005 (1.004, 1.007)	1.5e-09	rs11793831, exact SNP is a mental health participation SNP - lower odds of participation in mental health and higher odds of no invite		Yes, cognitive performance (PMID: 30038396), intelligence (PMID: 29942086), self reported educational attainment (PMID: 27046643) and bipolar disorder (PMID: 27329760)
rs2911727	11	57491372	T/A	0.548943	1.006 (1.004, 1.007)	5.3e-10
rs11035895	11	40547616	G/A	0.827943	0.993 (0.991, 0.995)	5.4e-09
rs62036658	16	28850371	T/G	0.595352	0.994 (0.992, 0.996)	2.6e-10			Yes, cognitive performance (PMID: 30038396), intelligence (PMID: 29942086), inflammatory bowel disease (PMID: 26192919)
rs7206728	16	28349237	C/A	0.583064	0.995 (0.993, 0.996)	4.1e-09
rs72801832	16	53491171	T/C	0.711387	1.006 (1.004, 1.008)	4.2e-09
18:52856658_AT_A	18	52856658	AT/A	0.920635	0.989 (0.986, 0.993)	2.8e-10
rs67975660	18	37338410	T/TC	0.700724	0.994 (0.992, 0.996)	1.3e-09
rs1427028	18	35253147	G/A	0.732905	0.994 (0.992, 0.996)	3.6e-09			Yes, associated with neuroticism (PMID: 29255261)
rs12459847	19	45751157	G/C	0.744212	0.994 (0.992, 0.996)	3.5e-09			Yes, associated with monocyte, neutrophil, eosinophil and platelet count (PMID: 27863252), bone mineral density (PMID: 30598549, coronary artery disease (PMID: 29212778)
rs309088	1	99464464	G/A	0.681134	0.995 (0.993, 0.997)	2.9e-08
rs6428416	1	197701669	G/C	0.419554	1.005 (1.003, 1.007)	3.5e-08
rs6723226	2	32849207	A/G	0.651475	0.995 (0.993, 0.996)	7e-09
rs2696418	2	236636987	A/G	0.792585	0.994 (0.992, 0.996)	1.6e-08
rs5837717	2	200829208	C/CT	0.215708	1.006 (1.004, 1.008)	2.4e-08
rs35400491	4	2467751	C/T	0.849996	0.993 (0.990, 0.995)	1.4e-08
rs6871635	5	133830395	A/G	0.437257	1.005 (1.003, 1.007)	8.5e-09			Yes, associated with platelet distribution width (PMID: 27863252)
rs10155771	6	3465930	G/A	0.547981	1.005 (1.003, 1.007)	1.8e-08			Yes, associated with intelligence (PMID: 29942086)
rs3735478	7	44800176	G/T	0.708418	1.006 (1.004, 1.007)	1.5e-08			Yes, cognitive performance (PMID: 30038396), intelligence (PMID: 29942086), plateletcrit and mean corpuscular volume (PMID: 27863252)
rs35011311	12	38616581	G/T	0.734239	1.006 (1.004, 1.008)	1.6e-08
rs67862727	13	58314177	G/GT	0.737202	0.994 (0.992, 0.996)	4.7e-08
rs35385880	15	83214764	C/CT	0.352266	1.005 (1.003, 1.007)	3.2e-08
rs80095869	16	68965540	T/C	0.970427	0.985 (0.980, 0.990)	1.1e-08
*Pvalue from BOLT-LMM 2-sided and only presenting those at <5x10-8
