# Supplementary material for: Genetic predictors of participation in optional components of UK Biobank
Source: Nat Commun. 2021 Feb 9;12:886. doi: 10.1038/s41467-021-21073-y (PMC7873270; doi:10.1038/s41467-021-21073-y)
Supplement: Supplementary file 5 — Supplementary Data 2 [file 41467_2021_21073_MOESM5_ESM.xlsx]

## Sheet: Sheet1
Supplementary Data 2: Variants associated with the four participation measures from genome wide association analyses in the UK Biobank with 6x10-9<P<5x10-8
Participation Measure	SNP	Chromosome	Location (Bp)	A1/A2	A1 Frequency	OR (95%CI) or beta (SE)	P-value	Associated with another participation measure?	Identified in previous GWAS*	Known association signal	Signal in LD with known variants?
FFQ	rs707928	6	31742590	A/G	0.66	-0.54 (0.09)	8.4e-09	Yes (MHQ)	No	Associated with various haematological measures (PMID: 27863252) and psoriasis (PMID: 23143594)	In LD with variants associated with menopause timing (rs707938, r2=0.82, PMID: 26414677) and nervous feelings (rs707916, r2=0.86, PMID: 29500382)
FFQ	rs10789841	11	111469582	T/C	0.73	-0.57 (0.10)	2.4e-08		No	Associated with allergic disease (Eczema, asthma, hayfever, PMID: 29083406)
FFQ	rs10431756	15	46540674	A/G	0.6	0.51 (0.09)	2.2e-08		No
FFQ	rs74470095	15	75478426	G/A	0.98	-2.10 (0.37)	1.2e-08	Yes (MHQ)	No
FFQ	rs7217702	17	78645929	C/G	0.47	0.50 (0.09)	1.6e-08		No
Physical activity	rs9846056	3	20342264	T/G	0.37	0.93 (0.91, 0.96)	2.7e-08	No	No
MHQ	rs4314918	1	44377503	G/A	0.17	0.97 (0.96, 0.98)	4.1e-08	Yes (FFQ)	No	Associated with cognitive function - A allele with higher function (PMID: 30038396)
MHQ	rs1477506	2	34350573	G/A	0.6	0.97 (0.97, 0.98)	1.4e-08		No		In LD with a variant associated with educational attainment (rs6717900, r2=0.91, PMID: 30038396)
MHQ	rs35125029	2	144261657	G/A	0.62	0.97 (0.97, 0.98)	6e-09	Yes (FFQ)	No	Associated with cognitive function (PMID: 30038396 and neuroticism (PMID: 29942085)	In LD with variants associated with chronotype (rs28380327, r2=0.87, PMID: 30696823), alcohol consumption (rs13024996, r2=0.88, PMID: 30643251)
MHQ	rs778486	3	23434534	A/G	0.41	1.03 (1.02, 1.03)	1.7e-08		No		In LD with a variant associated with ezcema (rs11916411, r2=0.91, PMID: 30595370)
MHQ	rs3172494	3	48731487	G/T	0.89	0.96 (0.95, 0.97)	8.8e-09		Yes, within 500kb of SNP rs9917656 (r2=0.2344)	Associated with educational attainment (PMID: 27225129), intelligence (PMID: 29942086), smoking initiation (PMID: 30643251), inflammatory bowel disease (PMID: 26192919) and cardiovascular disease (PMID: 29212778)
MHQ	rs13148521	4	159802111	A/G	0.62	1.03 (1.02, 1.04)	6.4e-09		No	Associated with self-reported educational attainment (PMID: 27046643)
MHQ	rs72771940	5	75271632	T/G	1	0.74 (0.67, 0.82)	2.1e-08		No
MHQ	rs34989027	5	133839271	C/T	0.82	0.97 (0.96, 0.98)	3.5e-08		Yes, within 500kb of rs146681214 (r2=0.94)		In LD with a variant associated with age of onset of menarche (rs13187289, r2=0.94, PMID: 21102462)
MHQ	rs986391	5	166993972	G/A	0.37	0.97 (0.97, 0.98)	6.9e-09	Yes (FFQ)	Yes, within 500kb of rs2336897 (r2=0.6604)	Associated with smoking status (PMID: 30595370)	In LD with variants associated with depression (rs2098651, r2=0.89, PMID: 29942085) and risk taking (rs1549212, r2=0.86, PMID: 30643258)
MHQ	rs9374896	6	98310484	C/T	0.53	0.98 (0.97, 0.98)	4.6e-08		Yes, within 500kb of rs59732267 (r2=0.5062)	Associated with cognitive function (PMID: 30038396), intelligence (PMID: 29942086) and systolic blood pressure (PMID: 30595370)	In LD with variants associated with sunburns (rs1338549, r2=1, PMID: 30595370) and lung function (rs9401305, r2=0.99, PMID: 30595370)
MHQ	rs794375	7	75147801	T/C	0.57	0.98 (0.97, 0.98)	2.2e-08		No	Associated with cognitive function -T allele with lower function (PMID: 30038396)	In LD with variants associated with BMI (rs58862095, r2=0.96, PMID: 30595370)
MHQ	rs4731992	7	133702097	A/G	0.22	0.97 (0.96, 0.98)	2.9e-08		No	Associated with cognitive function - A allele with lower function (PMID: 29844566)
MHQ	rs6969458	7	153489725	G/A	0.53	1.03 (1.02, 1.03)	2.7e-08	Yes (FFQ)	No		In LD with a variant associated with smoking cessation (rs2098112, r2=0.96, PMID: 30643251)
MHQ	rs28379612	8	83253756	T/C	0.72	0.97 (0.96, 0.98)	4.2e-08		Yes, within 500kb of rs28716319 (r2=0.9731)
MHQ	rs13262595	8	143316970	A/G	0.44	0.97 (0.97, 0.98)	8.1e-09		Yes, lead SNP	Associated with lower intelligence, higher neuroticism, higher anxiety, lower mathematical ability and lower cognitive performance (PMIDs: 29844566, 29326435, 29942085, 29942086, 30038396)	In LD with a variant associated with schizophrenia and autism (rs4129585, r2=0.99, PMIDs: 25056061, 28540026)
MHQ	rs12340969	9	15645713	C/T	0.56	0.97 (0.97, 0.98)	1.2e-08		Yes, within 500kb of rs6474966 (r2=0.882)		In LD with several variants associated with BMI (rs13292699, r2=0.83, PMID: 30595370; rs4740619, r2=0.83, PMID:25673413)
MHQ	rs2236295	10	64564892	G/T	0.6	1.03 (1.02, 1.04)	5.9e-09		No	Associated with urinary albumin (PMID: 30220432, cardiovascular disease (PMID: 30595370)	In LD with variants associated with systolic (rs10995311, r2=0.82, PMID: 30595370) and diastolic (rs1848797, r2=0.97, PMID: 27841878) blood pressure
MHQ	rs522632	12	121088886	G/C	0.55	0.98 (0.97, 0.98)	4.9e-08		No
MHQ	rs17635482	17	51189763	A/T	0.75	1.03 (1.02, 1.04)	7.4e-09		No
MHQ	rs60950793	19	31844549	T/C	0.61	1.03 (1.02, 1.03)	3.3e-08		No	Associated with cognitive function (PMID: 30038396 and intelligence (PMID: 29942086)	In LD with variants associated with general risk tolerance (rs67361341, r2=0.93, PMID: 30643258)
Aide memoire	rs10801015	1	191037315	G/A	0.42	1.03 (1.02, 1.04)	1.1e-08		No
Aide memoire	rs62017875	15	72687137	C/G	0.99	1.14 (1.09, 1.20)	4.1e-08		No
Aide memoire	rs545618846	19	16341453	G/A	1	1.32 (1.19, 1.45)	3.1e-08		No
*Pvalue from BOLT-LMM 2-sided and only presenting those at <5x10-8
