# Supplementary material for: Genetic predictors of participation in optional components of UK Biobank
Source: Nat Commun. 2021 Feb 9;12:886. doi: 10.1038/s41467-021-21073-y (PMC7873270; doi:10.1038/s41467-021-21073-y)
Supplement: Supplementary file 6 — Supplementary Data 3 [file 41467_2021_21073_MOESM6_ESM.xlsx]

## Sheet: Sheet1
Supplementary Data 3: Mendelian randomization results for a range of different test traits against the four participation measures.
Test trait	Category	Outcome trait	Individuals	IVW Beta (SE)	pIVW	Egger Beta (SE)	pEgger		int_p	Beta Weighted Median (SE)	pWM	Beta Penalised Weighted Median (SE)	pPWM
BMI (72 SNPs)	Anthropometric	Aide memoire	All	0.004 (0.031)	0.89	0.141 (0.074)	0.062		0.048	0.026 (0.041)	0.52	-0.055 (0.044)	0.21
BMI (72 SNPs)	Anthropometric	Aide memoire	Female	-0.004 (0.042)	0.93	0.027 (0.103)	0.79		0.75	0.035 (0.059)	0.56	0.034 (0.063)	0.59
BMI (72 SNPs)	Anthropometric	Aide memoire	Male	0.015 (0.042)	0.73	0.268 (0.099)	0.008		0.006	0.054 (0.055)	0.32	-0.076 (0.062)	0.22
BMI (72 SNPs)	Anthropometric	Participation in MHQ	All	-0.038 (0.041)	0.36	0.132 (0.1)	0.19		0.065	0.003 (0.037)	0.94	0.027 (0.039)	0.49
BMI (72 SNPs)	Anthropometric	Participation in MHQ	Female	-0.048 (0.043)	0.28	0.087 (0.106)	0.41		0.17	-0.04 (0.053)	0.45	-0.02 (0.057)	0.72
BMI (72 SNPs)	Anthropometric	Participation in MHQ	Male	-0.031 (0.05)	0.54	0.214 (0.119)	0.077		0.027	0.024 (0.054)	0.66	0.049 (0.057)	0.39
BMI (72 SNPs)	Anthropometric	Participation in physical activity monitoring	All	-0.126 (0.07)	0.075	0.135 (0.168)	0.42		0.092	-0.013 (0.1)	0.9	-0.01 (0.11)	0.93
BMI (72 SNPs)	Anthropometric	Participation in physical activity monitoring	Female	-0.123 (0.042)	0.005	-0.032 (0.103)	0.76		0.33	-0.071 (0.074)	0.34	-0.069 (0.076)	0.36
BMI (72 SNPs)	Anthropometric	Participation in physical activity monitoring	Male	0.011 (0.05)	0.83	0.2 (0.12)	0.1		0.088	0.075 (0.076)	0.32	0.011 (0.075)	0.88
BMI (72 SNPs)	Anthropometric	Percentage FFQs completed	All	-0.967 (0.679)	0.16	3.232 (1.58)	0.044		0.005	-0.315 (0.714)	0.66	0.036 (0.72)	0.96
BMI (72 SNPs)	Anthropometric	Percentage FFQs completed	Female	-1.671 (0.795)	0.039	1.876 (1.903)	0.33		0.045	-0.691 (1.025)	0.5	-0.165 (1.059)	0.88
BMI (72 SNPs)	Anthropometric	Percentage FFQs completed	Male	-0.137 (0.813)	0.87	5.236 (1.872)	0.007		0.002	1.732 (1.082)	0.11	0.141 (1.045)	0.89
Body fat percentage	Anthropometric	Aide memoire	All	0.132 (0.078)	0.12	0.579 (0.297)	0.087		0.16	0.138 (0.081)	0.086	0.105 (0.093)	0.26
Body fat percentage	Anthropometric	Aide memoire	Female	0.153 (0.099)	0.16	0.763 (0.37)	0.073		0.13	0.177 (0.107)	0.097	0.082 (0.127)	0.52
Body fat percentage	Anthropometric	Aide memoire	Male	0.121 (0.083)	0.18	0.375 (0.351)	0.32		0.48	0.201 (0.109)	0.064	-0.056 (0.115)	0.62
Body fat percentage	Anthropometric	Participation in MHQ	All	0.086 (0.152)	0.58	1.171 (0.533)	0.059		0.069	0.047 (0.068)	0.49	0.027 (0.076)	0.72
Body fat percentage	Anthropometric	Participation in MHQ	Female	0.029 (0.152)	0.85	0.869 (0.592)	0.18		0.18	-0.063 (0.094)	0.5	-0.06 (0.108)	0.57
Body fat percentage	Anthropometric	Participation in MHQ	Male	0.17 (0.169)	0.34	1.524 (0.55)	0.024		0.035	0.225 (0.097)	0.021	0.229 (0.103)	0.026
Body fat percentage	Anthropometric	Participation in physical activity monitoring	All	0.186 (0.178)	0.33	1.149 (0.696)	0.14		0.19	-0.015 (0.167)	0.93	-0.022 (0.176)	0.9
Body fat percentage	Anthropometric	Participation in physical activity monitoring	Female	-0.027 (0.093)	0.78	0.285 (0.39)	0.49		0.43	-0.095 (0.117)	0.42	-0.104 (0.12)	0.38
Body fat percentage	Anthropometric	Participation in physical activity monitoring	Male	0.245 (0.122)	0.076	0.967 (0.463)	0.07		0.15	0.197 (0.132)	0.13	0.178 (0.126)	0.16
Body fat percentage	Anthropometric	Percentage FFQs completed	All	1.519 (1.794)	0.42	11.548 (6.937)	0.13		0.17	2.512 (1.376)	0.068	1.91 (1.548)	0.22
Body fat percentage	Anthropometric	Percentage FFQs completed	Female	1.661 (1.434)	0.28	3.597 (6.232)	0.58		0.76	-0.01 (1.811)	1	-0.118 (1.711)	0.95
Body fat percentage	Anthropometric	Percentage FFQs completed	Male	1.52 (2.697)	0.59	20.554 (9.531)	0.063		0.074	2.693 (2.085)	0.2	-0.672 (2.266)	0.77
Bone mineral denisty (femur neck)	Anthropometric	Aide memoire	All	-0.022 (0.018)	0.23	-0.001 (0.055)	0.98		0.68	-0.016 (0.024)	0.5	-0.022 (0.025)	0.37
Bone mineral denisty (femur neck)	Anthropometric	Aide memoire	Female	0.001 (0.028)	0.99	0.041 (0.083)	0.62		0.61	0.004 (0.036)	0.9	0.002 (0.038)	0.96
Bone mineral denisty (femur neck)	Anthropometric	Aide memoire	Male	-0.049 (0.025)	0.05	-0.048 (0.073)	0.52		0.98	-0.039 (0.036)	0.28	-0.037 (0.037)	0.31
Bone mineral denisty (femur neck)	Anthropometric	Participation in MHQ	All	-0.003 (0.019)	0.87	0.089 (0.054)	0.11		0.078	0.002 (0.022)	0.92	0.018 (0.024)	0.44
Bone mineral denisty (femur neck)	Anthropometric	Participation in MHQ	Female	0.01 (0.023)	0.68	0.072 (0.068)	0.29		0.33	0.006 (0.03)	0.83	0.006 (0.03)	0.84
Bone mineral denisty (femur neck)	Anthropometric	Participation in MHQ	Male	-0.019 (0.028)	0.51	0.112 (0.081)	0.17		0.094	0.024 (0.032)	0.46	0.027 (0.032)	0.39
Bone mineral denisty (femur neck)	Anthropometric	Participation in physical activity monitoring	All	0.059 (0.046)	0.2	0.172 (0.136)	0.21		0.38	0.078 (0.058)	0.17	0.023 (0.063)	0.71
Bone mineral denisty (femur neck)	Anthropometric	Participation in physical activity monitoring	Female	0.045 (0.029)	0.12	0.058 (0.087)	0.51		0.87	0.031 (0.04)	0.43	0.015 (0.041)	0.71
Bone mineral denisty (femur neck)	Anthropometric	Participation in physical activity monitoring	Male	0.012 (0.031)	0.69	0.123 (0.09)	0.18		0.2	0.021 (0.046)	0.64	0.031 (0.045)	0.49
Bone mineral denisty (femur neck)	Anthropometric	Percentage FFQs completed	All	-0.311 (0.401)	0.44	1.028 (1.183)	0.39		0.24	0.209 (0.455)	0.65	0.243 (0.455)	0.59
Bone mineral denisty (femur neck)	Anthropometric	Percentage FFQs completed	Female	-0.073 (0.549)	0.89	1.353 (1.629)	0.41		0.36	-0.078 (0.627)	0.9	-0.199 (0.618)	0.75
Bone mineral denisty (femur neck)	Anthropometric	Percentage FFQs completed	Male	-0.592 (0.464)	0.21	0.742 (1.373)	0.59		0.31	-0.566 (0.602)	0.35	-0.501 (0.651)	0.44
Bone mineral denisty (lumbar spine)	Anthropometric	Aide memoire	All	-0.022 (0.015)	0.14	0.02 (0.046)	0.67		0.34	-0.028 (0.021)	0.19	-0.027 (0.021)	0.2
Bone mineral denisty (lumbar spine)	Anthropometric	Aide memoire	Female	-0.012 (0.022)	0.6	0.011 (0.069)	0.88		0.74	-0.005 (0.031)	0.88	0.001 (0.031)	0.97
Bone mineral denisty (lumbar spine)	Anthropometric	Aide memoire	Male	-0.035 (0.021)	0.1	0.037 (0.067)	0.58		0.25	-0.015 (0.031)	0.62	-0.003 (0.032)	0.92
Bone mineral denisty (lumbar spine)	Anthropometric	Participation in MHQ	All	0.012 (0.017)	0.48	0.046 (0.054)	0.39		0.51	0.03 (0.019)	0.11	0.013 (0.022)	0.54
Bone mineral denisty (lumbar spine)	Anthropometric	Participation in MHQ	Female	0.028 (0.02)	0.15	0.064 (0.062)	0.3		0.54	0.037 (0.025)	0.14	0.04 (0.028)	0.16
Bone mineral denisty (lumbar spine)	Anthropometric	Participation in MHQ	Male	-0.009 (0.027)	0.75	0.026 (0.084)	0.76		0.66	0.025 (0.031)	0.41	0.027 (0.03)	0.38
Bone mineral denisty (lumbar spine)	Anthropometric	Participation in physical activity monitoring	All	0.039 (0.04)	0.33	0.005 (0.125)	0.97		0.77	-0.003 (0.052)	0.95	0.012 (0.055)	0.83
Bone mineral denisty (lumbar spine)	Anthropometric	Participation in physical activity monitoring	Female	0.039 (0.025)	0.13	-0.008 (0.079)	0.92		0.54	0.028 (0.036)	0.43	0.041 (0.036)	0.26
Bone mineral denisty (lumbar spine)	Anthropometric	Participation in physical activity monitoring	Male	-0.001 (0.026)	0.97	0.02 (0.08)	0.8		0.78	-0.03 (0.038)	0.42	-0.03 (0.038)	0.43
Bone mineral denisty (lumbar spine)	Anthropometric	Percentage FFQs completed	All	0.182 (0.401)	0.65	-1.422 (1.234)	0.26		0.18	0.024 (0.391)	0.95	0.057 (0.408)	0.89
Bone mineral denisty (lumbar spine)	Anthropometric	Percentage FFQs completed	Female	0.264 (0.492)	0.59	-1.805 (1.513)	0.24		0.15	-0.189 (0.566)	0.74	-0.264 (0.586)	0.65
Bone mineral denisty (lumbar spine)	Anthropometric	Percentage FFQs completed	Male	0.072 (0.458)	0.88	-0.884 (1.43)	0.54		0.48	-0.203 (0.546)	0.71	-0.218 (0.568)	0.7
Favourable adiposity	Anthropometric	Aide memoire	All	-0.108 (0.075)	0.17	0.225 (0.212)	0.31		0.1	-0.028 (0.107)	0.79	-0.011 (0.105)	0.92
Favourable adiposity	Anthropometric	Aide memoire	Female	-0.076 (0.126)	0.56	0.133 (0.374)	0.73		0.56	-0.017 (0.152)	0.91	0.025 (0.162)	0.88
Favourable adiposity	Anthropometric	Aide memoire	Male	-0.134 (0.106)	0.23	0.348 (0.306)	0.28		0.03	-0.106 (0.141)	0.45	-0.119 (0.153)	0.44
Favourable adiposity	Anthropometric	Participation in MHQ	All	0.06 (0.064)	0.37	0.094 (0.194)	0.64		0.85	0.072 (0.089)	0.42	0.18 (0.106)	0.09
Favourable adiposity	Anthropometric	Participation in MHQ	Female	0.072 (0.083)	0.4	-0.027 (0.247)	0.91		0.68	0.08 (0.12)	0.51	0.115 (0.125)	0.36
Favourable adiposity	Anthropometric	Participation in MHQ	Male	0.057 (0.093)	0.55	0.25 (0.27)	0.37		0.43	0.168 (0.13)	0.2	0.179 (0.144)	0.21
Favourable adiposity	Anthropometric	Participation in physical activity monitoring	All	-0.261 (0.216)	0.25	-0.341 (0.65)	0.61		0.9	-0.131 (0.24)	0.59	-0.119 (0.231)	0.61
Favourable adiposity	Anthropometric	Participation in physical activity monitoring	Female	-0.02 (0.174)	0.91	-0.346 (0.516)	0.52		0.51	-0.129 (0.165)	0.43	-0.074 (0.171)	0.67
Favourable adiposity	Anthropometric	Participation in physical activity monitoring	Male	-0.268 (0.129)	0.06	0.087 (0.375)	0.82		0.33	-0.201 (0.187)	0.28	-0.102 (0.193)	0.6
Favourable adiposity	Anthropometric	Percentage FFQs completed	All	1.166 (1.254)	0.37	1.754 (3.634)	0.64		0.87	2.454 (1.814)	0.18	2.411 (1.862)	0.2
Favourable adiposity	Anthropometric	Percentage FFQs completed	Female	3.319 (1.954)	0.11	3.232 (5.894)	0.59		0.99	5.824 (2.564)	0.023	5.815 (2.679)	0.03
Favourable adiposity	Anthropometric	Percentage FFQs completed	Male	-1.134 (1.828)	0.55	0.081 (5.3)	0.99		0.8	-1.013 (2.359)	0.67	-1.013 (2.398)	0.67
Forced vital capacity (FVC	Anthropometric	Aide memoire	All	0.0002 (0.0001)	0.18	-0.0004 (0.001)	0.57		0.39	0.0002 (0.0001)	0.094	0.0003 (0.0002)	0.14
Forced vital capacity (FVC	Anthropometric	Aide memoire	Female	0.0002 (0.0002)	0.2	-0.001 (0.001)	0.27		0.08	0.00007 (0.0002)	0.75	0.00006 (0.0002)	0.76
Forced vital capacity (FVC	Anthropometric	Aide memoire	Male	0.0002 (0.0002)	0.4	0.0001 (0.001)	0.95		0.92	0.0004 (0.0002)	0.055	0.0003 (0.0003)	0.36
Forced vital capacity (FVC	Anthropometric	Participation in MHQ	All	0.0001 (0.0002)	0.56	-0.0003 (0.001)	0.74		0.65	0.00003 (0.0001)	0.84	0.00002 (0.0001)	0.88
Forced vital capacity (FVC	Anthropometric	Participation in MHQ	Female	0.0002 (0.0002)	0.48	-0.001 (0.001)	0.6		0.5	0.000007 (0.0002)	0.97	-0.0001 (0.0002)	0.48
Forced vital capacity (FVC	Anthropometric	Participation in MHQ	Male	0.00002 (0.0001)	0.89	-0.0001 (0.001)	0.94		0.92	0.00002 (0.0002)	0.93	0.00002 (0.0002)	0.92
Forced vital capacity (FVC	Anthropometric	Participation in physical activity monitoring	All	0.0004 (0.0005)	0.46	-0.004 (0.001)	0.04		0.026	0.0002 (0.0004)	0.57	-0.00004 (0.0004)	0.92
Forced vital capacity (FVC	Anthropometric	Participation in physical activity monitoring	Female	0.0003 (0.0003)	0.31	-0.002 (0.001)	0.12		0.08	0.0002 (0.0003)	0.52	-0.0001 (0.0003)	0.83
Forced vital capacity (FVC	Anthropometric	Participation in physical activity monitoring	Male	0.0001 (0.0003)	0.85	-0.002 (0.001)	0.11		0.09	-0.0003 (0.0003)	0.34	-0.000003 (0.0003)	0.99
Forced vital capacity (FVC	Anthropometric	Percentage FFQs completed	All	0.0003 (0.0033)	0.92	-0.018 (0.014)	0.27		0.25	-0.003 (0.003)	0.25	-0.003 (0.003)	0.25
Forced vital capacity (FVC	Anthropometric	Percentage FFQs completed	Female	0.001 (0.004)	0.87	-0.018 (0.017)	0.33		0.31	-0.001 (0.004)	0.78	-0.002 (0.004)	0.67
Forced vital capacity (FVC	Anthropometric	Percentage FFQs completed	Male	-0.00027 (0.0039)	0.95	-0.021 (0.017)	0.29		0.29	-0.002 (0.004)	0.63	-0.003 (0.004)	0.43
Height	Anthropometric	Aide memoire	All	0.003 (0.008)	0.71	0.01 (0.022)	0.65		0.74	0.000002 (0.013)	1	NA	NA
Height	Anthropometric	Aide memoire	Female	0.011 (0.012)	0.35	0.006 (0.03)	0.85		0.85	0.019 (0.019)	0.31	0.017 (0.017)	0.33
Height	Anthropometric	Aide memoire	Male	-0.001 (0.012)	0.9	0.015 (0.031)	0.62		0.55	-0.015 (0.018)	0.4	NA	NA
Height	Anthropometric	Participation in MHQ	All	0.054 (0.009)	7.47e-09	0.029 (0.024)	0.22		0.25	0.057 (0.011)	8.33e-07	NA	NA
Height	Anthropometric	Participation in MHQ	Female	0.05 (0.011)	3.6e-06	0.003 (0.027)	0.92		0.06	0.029 (0.015)	0.05	NA	NA
Height	Anthropometric	Participation in MHQ	Male	0.062 (0.012)	2.03e-07	0.06 (0.03)	0.045		0.96	0.07 (0.017)	2.22e-05	NA	NA
Height	Anthropometric	Participation in physical activity monitoring	All	0.069 (0.02)	0.0006	0.079 (0.052)	0.13		0.85	0.107 (0.03)	0.0004	NA	NA
Height	Anthropometric	Participation in physical activity monitoring	Female	0.042 (0.013)	0.001	0.014 (0.034)	0.69		0.36	0.06 (0.02)	0.003	NA	NA
Height	Anthropometric	Participation in physical activity monitoring	Male	0.027 (0.015)	0.066	0.069 (0.037)	0.067		0.23	0.019 (0.022)	0.39	NA	NA
Height	Anthropometric	Percentage FFQs completed	All	0.708 (0.173)	4.74e-05	0.687 (0.444)	0.12		0.96	0.714 (0.23)	0.002	NA	NA
Height	Anthropometric	Percentage FFQs completed	Female	0.777 (0.219)	0.0004	0.3 (0.561)	0.59		0.36	0.645 (0.327)	0.048	NA	NA
Height	Anthropometric	Percentage FFQs completed	Male	0.679 (0.218)	0.002	1.138 (0.557)	0.041		0.37	0.849 (0.318)	0.008	0.714 (0.323)	0.027
Maternal birthweight	Anthropometric	Aide memoire	All	-0.103 (0.05)	0.07	0.005 (0.201)	0.98		0.41	-0.082 (0.062)	0.18	-0.082 (0.061)	0.18
Maternal birthweight	Anthropometric	Aide memoire	Female	-0.037 (0.069)	0.6	-0.224 (0.28)	0.45		0.28	-0.068 (0.085)	0.42	-0.077 (0.092)	0.41
Maternal birthweight	Anthropometric	Aide memoire	Male	-0.172 (0.071)	0.042	0.251 (0.289)	0.41		0.029	-0.168 (0.092)	0.07	-0.156 (0.092)	0.09
Maternal birthweight	Anthropometric	Participation in MHQ	All	0.043 (0.064)	0.52	-0.378 (0.224)	0.14		0.09	-0.01 (0.061)	0.87	-0.027 (0.065)	0.68
Maternal birthweight	Anthropometric	Participation in MHQ	Female	0.024 (0.08)	0.77	-0.356 (0.312)	0.29		0.25	-0.046 (0.079)	0.56	-0.06 (0.083)	0.47
Maternal birthweight	Anthropometric	Participation in MHQ	Male	0.058 (0.071)	0.44	-0.356 (0.263)	0.22		0.15	0.076 (0.084)	0.36	0.023 (0.09)	0.8
Maternal birthweight	Anthropometric	Participation in physical activity monitoring	All	0.113 (0.116)	0.36	-0.069 (0.469)	0.89		0.65	0.105 (0.147)	0.48	0.125 (0.154)	0.42
Maternal birthweight	Anthropometric	Participation in physical activity monitoring	Female	0.054 (0.078)	0.51	-0.053 (0.317)	0.87		0.61	0.013 (0.099)	0.89	0.065 (0.123)	0.6
Maternal birthweight	Anthropometric	Participation in physical activity monitoring	Male	0.056 (0.086)	0.54	-0.003 (0.349)	0.99		0.82	0.056 (0.105)	0.6	0.083 (0.111)	0.45
Maternal birthweight	Anthropometric	Percentage FFQs completed	All	0.25 (1.003)	0.81	-5.576 (3.7)	0.18		0.15	-0.974 (1.176)	0.41	-1.097 (1.162)	0.35
Maternal birthweight	Anthropometric	Percentage FFQs completed	Female	-1.392 (1.343)	0.33	-6.651 (5.442)	0.26		0.35	-2.717 (1.599)	0.089	-2.717 (1.624)	0.094
Maternal birthweight	Anthropometric	Percentage FFQs completed	Male	2.004 (1.272)	0.15	-3.404 (5.08)	0.52		0.31	0.581 (1.613)	0.72	0.527 (1.597)	0.74
Waist hip ratio	Anthropometric	Aide memoire	All	-0.012 (0.023)	0.6	0.122 (0.066)	0.066		0.032	0.03 (0.035)	0.39	0.03 (0.036)	0.41
Waist hip ratio	Anthropometric	Aide memoire	Female	-0.041 (0.03)	0.17	0.127 (0.086)	0.14		0.039	-0.011 (0.05)	0.82	-0.011 (0.051)	0.83
Waist hip ratio	Anthropometric	Aide memoire	Male	0.015 (0.031)	0.63	0.125 (0.09)	0.16		0.19	0.033 (0.049)	0.5	0.056 (0.053)	0.29
Waist hip ratio	Anthropometric	Participation in MHQ	All	-0.168 (0.028)	5.65.E-09	0.016 (0.08)	0.84		0.015	-0.181 (0.031)	3.32e-09	-0.087 (0.035)	0.013
Waist hip ratio	Anthropometric	Participation in MHQ	Female	-0.157 (0.033)	2.79e-06	-0.009 (0.094)	0.93		0.1	-0.137 (0.04)	0.0005	-0.107 (0.044)	0.015
Waist hip ratio	Anthropometric	Participation in MHQ	Male	-0.189 (0.035)	1.1e-07	0.045 (0.1)	0.65		0.013	-0.13 (0.046)	0.005	-0.074 (0.048)	0.12
Waist hip ratio	Anthropometric	Participation in physical activity monitoring	All	-0.184 (0.056)	0.001	0.106 (0.16)	0.51		0.054	-0.114 (0.074)	0.13	-0.072 (0.08)	0.37
Waist hip ratio	Anthropometric	Participation in physical activity monitoring	Female	-0.131 (0.034)	0.0002	-0.02 (0.099)	0.84		0.23	-0.104 (0.051)	0.041	-0.079 (0.052)	0.13
Waist hip ratio	Anthropometric	Participation in physical activity monitoring	Male	-0.05 (0.039)	0.19	0.14 (0.111)	0.21		0.07	-0.032 (0.063)	0.62	0.003 (0.064)	0.96
Waist hip ratio	Anthropometric	Percentage FFQs completed	All	-2.221 (0.505)	1.5e-05	1.856 (1.438)	0.2		0.003	-1.564 (0.612)	0.011	-1.203 (0.656)	0.066
Waist hip ratio	Anthropometric	Percentage FFQs completed	Female	-2.499 (0.634)	0.0001	1.471 (1.816)	0.42		0.02	-2.299 (0.825)	0.005	-2.197 (0.815)	0.007
Waist hip ratio	Anthropometric	Percentage FFQs completed	Male	-2.11 (0.604)	0.0005	2.001 (1.726)	0.25		0.012	-0.848 (0.876)	0.33	-0.845 (0.917)	0.36
Waist hip ratio (adjusted for BMI)	Anthropometric	Aide memoire	All	0.005 (0.02)	0.81	0.09 (0.047)	0.05		0.045	0.023 (0.033)	0.5	0.023 (0.032)	0.46
Waist hip ratio (adjusted for BMI)	Anthropometric	Aide memoire	Female	0.006 (0.026)	0.83	0.078 (0.062)	0.21		0.21	0.008 (0.045)	0.85	-0.002 (0.044)	0.97
Waist hip ratio (adjusted for BMI)	Anthropometric	Aide memoire	Male	0.001 (0.026)	0.98	0.108 (0.063)	0.08		0.06	0.016 (0.043)	0.71	NA	NA
Waist hip ratio (adjusted for BMI)	Anthropometric	Participation in MHQ	All	-0.071 (0.021)	0.001	-0.031 (0.052)	0.55		0.39	-0.074 (0.025)	0.004	-0.052 (0.03)	0.083
Waist hip ratio (adjusted for BMI)	Anthropometric	Participation in MHQ	Female	-0.071 (0.026)	0.006	-0.028 (0.062)	0.65		0.45	-0.1 (0.034)	0.004	-0.097 (0.036)	0.007
Waist hip ratio (adjusted for BMI)	Anthropometric	Participation in MHQ	Male	-0.074 (0.026)	0.006	-0.031 (0.064)	0.62		0.46	-0.081 (0.04)	0.042	-0.078 (0.042)	0.063
Waist hip ratio (adjusted for BMI)	Anthropometric	Participation in physical activity monitoring	All	-0.016 (0.045)	0.72	-0.067 (0.108)	0.54		0.61	-0.055 (0.07)	0.43	-0.056 (0.068)	0.41
Waist hip ratio (adjusted for BMI)	Anthropometric	Participation in physical activity monitoring	Female	-0.033 (0.03)	0.27	-0.055 (0.072)	0.44		0.73	-0.029 (0.044)	0.51	-0.042 (0.045)	0.35
Waist hip ratio (adjusted for BMI)	Anthropometric	Participation in physical activity monitoring	Male	0.017 (0.032)	0.6	-0.009 (0.077)	0.9		0.71	0.005 (0.057)	0.92	0.006 (0.054)	0.91
Waist hip ratio (adjusted for BMI)	Anthropometric	Percentage FFQs completed	All	-0.603 (0.386)	0.12	-0.299 (0.928)	0.75		0.72	-0.727 (0.57)	0.2	-0.722 (0.565)	0.2
Waist hip ratio (adjusted for BMI)	Anthropometric	Percentage FFQs completed	Female	-1.034 (0.488)	0.035	-0.484 (1.175)	0.68		0.61	-1.544 (0.751)	0.04	NA	NA
Waist hip ratio (adjusted for BMI)	Anthropometric	Percentage FFQs completed	Male	-0.275 (0.492)	0.58	-0.226 (1.185)	0.85		0.96	-0.602 (0.772)	0.44	-0.602 (0.805)	0.45
Age lost virginity	Behavioural	Aide memoire	All	0.049 (0.046)	0.29	0.067 (0.119)	0.58		0.87	0.013 (0.059)	0.83	-0.048 (0.061)	0.43
Age lost virginity	Behavioural	Aide memoire	Female	0.061 (0.056)	0.28	0.076 (0.144)	0.6		0.91	0.108 (0.077)	0.16	0.103 (0.081)	0.21
Age lost virginity	Behavioural	Aide memoire	Male	0.030 (0.062)	0.63	0.063 (0.159)	0.7		0.82	0.077 (0.081)	0.34	-0.071 (0.089)	0.43
Age lost virginity	Behavioural	Participation in MHQ	All	0.141 (0.055)	0.015	0.132 (0.141)	0.36		0.95	0.092 (0.056)	0.1	-0.008 (0.059)	0.89
Age lost virginity	Behavioural	Participation in MHQ	Female	0.118 (0.067)	0.088	0.054 (0.173)	0.76		0.69	0.121 (0.074)	0.1	0.114 (0.082)	0.16
Age lost virginity	Behavioural	Participation in MHQ	Male	0.175 (0.06)	0.007	0.233 (0.156)	0.15		0.69	0.09 (0.074)	0.22	0.047 (0.082)	0.57
Age lost virginity	Behavioural	Participation in physical activity monitoring	All	0.15 (0.099)	0.14	-0.178 (0.247)	0.48		0.16	0.202 (0.133)	0.13	0.145 (0.141)	0.3
Age lost virginity	Behavioural	Participation in physical activity monitoring	Female	0.069 (0.069)	0.32	-0.213 (0.166)	0.21		0.08	0.018 (0.091)	0.85	0.026 (0.092)	0.77
Age lost virginity	Behavioural	Participation in physical activity monitoring	Male	0.082 (0.067)	0.23	0.068 (0.172)	0.7		0.93	0.093 (0.099)	0.35	0.079 (0.097)	0.41
Age lost virginity	Behavioural	Percentage FFQs completed	All	2.907 (0.959)	0.005	1.578 (2.469)	0.53		0.56	4.173 (1.078)	0.0001	1.272 (1.155)	0.27
Age lost virginity	Behavioural	Percentage FFQs completed	Female	2.914 (1.314)	0.035	-0.751 (3.309)	0.82		0.24	3.29 (1.523)	0.031	2.809 (1.425)	0.049
Age lost virginity	Behavioural	Percentage FFQs completed	Male	2.972 (1.013)	0.007	4.583 (2.608)	0.09		0.51	2.419 (1.422)	0.089	2.03 (1.428)	0.16
Alcohol consumption	Behavioural	Aide memoire	All	0.066 (0.176)	0.72	1.232 (0.799)	0.17		0.19	0.137 (0.156)	0.38	0.128 (0.169)	0.45
Alcohol consumption	Behavioural	Aide memoire	Female	0.004 (0.21)	0.99	0.819 (1.067)	0.47		0.46	0.072 (0.242)	0.77	0.425 (0.26)	0.1
Alcohol consumption	Behavioural	Aide memoire	Male	0.112 (0.23)	0.64	1.676 (1.036)	0.16		0.17	0.223 (0.209)	0.29	0.218 (0.212)	0.3
Alcohol consumption	Behavioural	Participation in MHQ	All	-0.260 (0.217)	0.27	-0.938 (1.12)	0.43		0.56	-0.259 (0.199)	0.19	-0.092 (0.223)	0.68
Alcohol consumption	Behavioural	Participation in MHQ	Female	-0.024 (0.242)	0.92	-0.494 (1.275)	0.71		0.72	-0.275 (0.231)	0.23	-0.435 (0.208)	0.037
Alcohol consumption	Behavioural	Participation in MHQ	Male	-0.563 (0.234)	0.047	-1.575 (1.171)	0.23		0.41	-0.522 (0.23)	0.023	0.05 (0.361)	0.89
Alcohol consumption	Behavioural	Participation in physical activity monitoring	All	-0.033 (0.415)	0.94	-0.35 (2.205)	0.88		0.89	-0.29 (0.405)	0.47	-0.505 (0.417)	0.23
Alcohol consumption	Behavioural	Participation in physical activity monitoring	Female	0.161 (0.232)	0.51	-0.491 (1.204)	0.7		0.6	0.073 (0.289)	0.8	0.365 (0.372)	0.33
Alcohol consumption	Behavioural	Participation in physical activity monitoring	Male	-0.249 (0.281)	0.41	0.215 (1.482)	0.89		0.76	-0.159 (0.273)	0.56	-0.127 (0.271)	0.64
Alcohol consumption	Behavioural	Percentage FFQs completed	All	-6.535 (3.347)	0.09	4.098 (17.243)	0.82		0.55	-10.826 (3.035)	0.0004	-3.421 (3.645)	0.35
Alcohol consumption	Behavioural	Percentage FFQs completed	Female	-4.698 (5.581)	0.43	1.288 (29.601)	0.97		0.84	-11.133 (4.482)	0.013	-10.339 (5.677)	0.069
Alcohol consumption	Behavioural	Percentage FFQs completed	Male	-9.104 (2.943)	0.017	6.595 (14.48)	0.66		0.15	-6.472 (3.727)	0.082	-6.302 (3.951)	0.11
Caffeine	Behavioural	Aide memoire	All	0.002 (0.02)	0.93	0.022 (0.064)	0.75		0.49	-0.012 (0.023)	0.6	-0.012 (0.029)	0.67
Caffeine	Behavioural	Aide memoire	Female	-0.006 (0.027)	0.83	-0.037 (0.089)	0.7		0.42	-0.001 (0.033)	0.98	0.001 (0.037)	0.97
Caffeine	Behavioural	Aide memoire	Male	0.008 (0.029)	0.79	0.081 (0.092)	0.43		0.4	-0.013 (0.036)	0.71	-0.013 (0.036)	0.71
Caffeine	Behavioural	Participation in MHQ	All	-0.052 (0.029)	0.14	0.052 (0.089)	0.59		0.29	-0.042 (0.021)	0.043	-0.008 (0.031)	0.8
Caffeine	Behavioural	Participation in MHQ	Female	-0.039 (0.028)	0.23	0.049 (0.09)	0.61		0.36	-0.034 (0.027)	0.2	-0.024 (0.038)	0.52
Caffeine	Behavioural	Participation in MHQ	Male	-0.073 (0.03)	0.06	0.052 (0.088)	0.59		0.21	-0.066 (0.028)	0.019	-0.064 (0.029)	0.025
Caffeine	Behavioural	Participation in physical activity monitoring	All	0.041 (0.046)	0.42	0.291 (0.149)	0.12		0.02	0.04 (0.054)	0.46	0.04 (0.054)	0.46
Caffeine	Behavioural	Participation in physical activity monitoring	Female	-0.033 (0.031)	0.34	-0.061 (0.101)	0.58		0.77	-0.054 (0.04)	0.18	-0.054 (0.04)	0.18
Caffeine	Behavioural	Participation in physical activity monitoring	Male	0.081 (0.046)	0.14	0.383 (0.111)	0.03		0.003	0.107 (0.039)	0.007	0.096 (0.044)	0.03
Caffeine	Behavioural	Percentage FFQs completed	All	-1.389 (0.501)	0.039	0.026 (1.643)	0.99		0.42	-1.382 (0.429)	0.001	-0.865 (0.63)	0.17
Caffeine	Behavioural	Percentage FFQs completed	Female	-0.918 (0.621)	0.2	-0.405 (2.221)	0.86		0.82	-1.059 (0.545)	0.052	-1.045 (0.542)	0.054
Caffeine	Behavioural	Percentage FFQs completed	Male	-1.954 (0.494)	0.011	0.406 (1.593)	0.81		0.1	-2.255 (0.571)	7.8e-05	-1.392 (0.655)	0.034
Chronotype	Behavioural	Aide memoire	All	0.032 (0.011)	0.004	0.002 (0.027)	0.95		0.21	0.03 (0.014)	0.033	0.013 (0.016)	0.43
Chronotype	Behavioural	Aide memoire	Female	0.024 (0.014)	0.092	-0.037 (0.035)	0.28		0.052	0.019 (0.021)	0.36	-0.005 (0.022)	0.83
Chronotype	Behavioural	Aide memoire	Male	0.043 (0.015)	0.004	0.045 (0.036)	0.21		0.94	0.039 (0.022)	0.073	0.022 (0.022)	0.3
Chronotype	Behavioural	Participation in MHQ	All	-0.03 (0.013)	0.019	-0.026 (0.031)	0.41		0.88	-0.019 (0.014)	0.17	-0.002 (0.014)	0.9
Chronotype	Behavioural	Participation in MHQ	Female	-0.041 (0.015)	0.008	-0.053 (0.037)	0.16		0.72	-0.048 (0.019)	0.01	-0.016 (0.018)	0.38
Chronotype	Behavioural	Participation in MHQ	Male	-0.018 (0.016)	0.27	0.007 (0.039)	0.87		0.49	-0.002 (0.021)	0.91	0.013 (0.02)	0.53
Chronotype	Behavioural	Participation in physical activity monitoring	All	-0.012 (0.026)	0.65	0.033 (0.064)	0.6		0.44	0.002 (0.037)	0.95	-0.009 (0.035)	0.8
Chronotype	Behavioural	Participation in physical activity monitoring	Female	-0.028 (0.016)	0.078	-0.02 (0.038)	0.6		0.82	-0.02 (0.023)	0.39	-0.026 (0.024)	0.27
Chronotype	Behavioural	Participation in physical activity monitoring	Male	0.021 (0.018)	0.24	0.061 (0.043)	0.16		0.31	0.028 (0.026)	0.29	0.027 (0.026)	0.29
Chronotype	Behavioural	Percentage FFQs completed	All	-0.157 (0.249)	0.53	0.686 (0.602)	0.25		0.12	0.188 (0.273)	0.49	0.195 (0.272)	0.47
Chronotype	Behavioural	Percentage FFQs completed	Female	-0.572 (0.293)	0.052	0.449 (0.708)	0.53		0.11	-0.237 (0.364)	0.52	-0.033 (0.378)	0.93
Chronotype	Behavioural	Percentage FFQs completed	Male	0.345 (0.304)	0.26	1.001 (0.735)	0.17		0.33	0.532 (0.378)	0.16	0.466 (0.375)	0.21
Risk taking	Behavioural	Aide memoire	All	-1.749 (0.248)	1e-05	-2.654 (1.074)	0.031		0.4	-1.738 (0.353)	8.55e-07	-1.091 (0.519)	0.036
Risk taking	Behavioural	Aide memoire	Female	-1.95 (0.328)	7e-05	-2.09 (1.469)	0.18		0.92	-1.682 (0.483)	0.0005	-1.541 (0.521)	0.003
Risk taking	Behavioural	Aide memoire	Male	-1.6 (0.339)	0.0005	-3.226 (1.451)	0.048		0.22	-1.566 (0.488)	0.001	-1.166 (0.568)	0.04
Risk taking	Behavioural	Participation in MHQ	All	-0.161 (0.412)	0.7	-1.477 (1.798)	0.43		0.47	-0.47 (0.317)	0.14	-0.114 (0.388)	0.77
Risk taking	Behavioural	Participation in MHQ	Female	0.107 (0.456)	0.82	-1.399 (1.986)	0.5		0.45	0.027 (0.407)	0.95	0.11 (0.429)	0.8
Risk taking	Behavioural	Participation in MHQ	Male	-0.479 (0.422)	0.28	-1.381 (1.868)	0.48		0.63	-0.532 (0.433)	0.22	-0.455 (0.457)	0.32
Risk taking	Behavioural	Participation in physical activity monitoring	All	0.765 (0.805)	0.36	-4.052 (3.277)	0.24		0.16	-0.363 (0.853)	0.67	-0.481 (0.797)	0.55
Risk taking	Behavioural	Participation in physical activity monitoring	Female	0.561 (0.537)	0.32	-1.152 (2.344)	0.63		0.47	-0.569 (0.559)	0.31	-0.487 (0.611)	0.43
Risk taking	Behavioural	Participation in physical activity monitoring	Male	0.112 (0.438)	0.8	-3.04 (1.748)	0.11		0.08	-0.561 (0.566)	0.32	-0.354 (0.611)	0.56
Risk taking	Behavioural	Percentage FFQs completed	All	-5.503 (7.925)	0.5	-48.932 (32.794)	0.16		0.2	-17.297 (6.494)	0.008	2.419 (7.875)	0.76
Risk taking	Behavioural	Percentage FFQs completed	Female	-3.149 (9.596)	0.75	-58.833 (39.319)	0.16		0.17	-6.396 (8.866)	0.47	8.446 (9.604)	0.38
Risk taking	Behavioural	Percentage FFQs completed	Male	-9.432 (8.463)	0.29	-34.374 (37.048)	0.37		0.5	-12.707 (9.275)	0.17	-9.343 (9.401)	0.32
Alkaline phosphatase (ALP)	Biomarkers, metabolites and cellular features	Aide memoire	All	0.0001 (0.001)	0.88	-0.001 (0.001)	0.18		0.1	-0.001 (0.001)	0.29	-0.001 (0.001)	0.3
Alkaline phosphatase (ALP)	Biomarkers, metabolites and cellular features	Aide memoire	Female	0.00002 (0.001)	0.98	-0.002 (0.001)	0.14		0.02	-0.001 (0.001)	0.25	-0.001 (0.001)	0.27
Alkaline phosphatase (ALP)	Biomarkers, metabolites and cellular features	Aide memoire	Male	0.0001 (0.001)	0.92	-0.001 (0.002)	0.48		0.36	-0.001 (0.001)	0.57	-0.001 (0.001)	0.58
Alkaline phosphatase (ALP)	Biomarkers, metabolites and cellular features	Participation in MHQ	All	0.0002 (0.001)	0.72	-0.002 (0.001)	0.047		0.01	-0.001 (0.001)	0.2	0.00007 (0.001)	0.94
Alkaline phosphatase (ALP)	Biomarkers, metabolites and cellular features	Participation in MHQ	Female	0.0002 (0.001)	0.7	-0.001 (0.001)	0.38		0.18	-0.0002 (0.001)	0.79	-0.0002 (0.001)	0.79
Alkaline phosphatase (ALP)	Biomarkers, metabolites and cellular features	Participation in MHQ	Male	0.0002 (0.001)	0.85	-0.003 (0.001)	0.03		0.01	-0.001 (0.001)	0.13	-0.00002 (0.001)	0.99
Alkaline phosphatase (ALP)	Biomarkers, metabolites and cellular features	Participation in physical activity monitoring	All	0.0003 (0.001)	0.78	-0.001 (0.002)	0.71		0.52	0.0001 (0.001)	0.93	-0.0005 (0.002)	0.83
Alkaline phosphatase (ALP)	Biomarkers, metabolites and cellular features	Participation in physical activity monitoring	Female	-0.0002 (0.001)	0.76	-0.001 (0.001)	0.62		0.68	-0.0001 (0.001)	0.92	-0.0001 (0.001)	0.92
Alkaline phosphatase (ALP)	Biomarkers, metabolites and cellular features	Participation in physical activity monitoring	Male	0.001 (0.001)	0.54	-0.0003 (0.002)	0.88		0.45	0.0002 (0.001)	0.84	0.0002 (0.0011)	0.84
Alkaline phosphatase (ALP)	Biomarkers, metabolites and cellular features	Percentage FFQs completed	All	-0.004 (0.011)	0.7	-0.012 (0.02)	0.57		0.66	-0.007 (0.011)	0.55	-0.007 (0.011)	0.56
Alkaline phosphatase (ALP)	Biomarkers, metabolites and cellular features	Percentage FFQs completed	Female	-0.007 (0.012)	0.56	-0.016 (0.022)	0.46		0.62	-0.011 (0.016)	0.47	-0.012 (0.016)	0.46
Alkaline phosphatase (ALP)	Biomarkers, metabolites and cellular features	Percentage FFQs completed	Male	-0.002 (0.015)	0.87	-0.009 (0.028)	0.74		0.77	-0.007 (0.016)	0.67	-0.007 (0.017)	0.69
C-reactive protein (CRP)	Biomarkers, metabolites and cellular features	Aide memoire	All	-0.006 (0.019)	0.76	0.014 (0.036)	0.7		0.52	-0.0004 (0.021)	0.98	-0.0004 (0.02)	0.98
C-reactive protein (CRP)	Biomarkers, metabolites and cellular features	Aide memoire	Female	-0.025 (0.022)	0.28	-0.001 (0.041)	0.98		0.5	-0.018 (0.028)	0.54	-0.018 (0.028)	0.53
C-reactive protein (CRP)	Biomarkers, metabolites and cellular features	Aide memoire	Male	0.014 (0.025)	0.58	0.031 (0.048)	0.53		0.69	0.024 (0.029)	0.41	0.026 (0.029)	0.38
C-reactive protein (CRP)	Biomarkers, metabolites and cellular features	Participation in MHQ	All	0.108 (0.026)	0.001	0.173 (0.045)	0.002		0.11	0.104 (0.025)	2.47e-05	0.053 (0.025)	0.035
C-reactive protein (CRP)	Biomarkers, metabolites and cellular features	Participation in MHQ	Female	0.100 (0.033)	0.009	0.183 (0.055)	0.006		0.1	0.096 (0.032)	0.003	0.031 (0.034)	0.37
C-reactive protein (CRP)	Biomarkers, metabolites and cellular features	Participation in MHQ	Male	0.121 (0.025)	0.0004	0.163 (0.046)	0.004		0.29	0.128 (0.033)	8.61e-05	0.064 (0.039)	0.1
C-reactive protein (CRP)	Biomarkers, metabolites and cellular features	Participation in physical activity monitoring	All	0.039 (0.066)	0.56	0.187 (0.116)	0.13		0.15	0.025 (0.063)	0.69	-0.017 (0.062)	0.79
C-reactive protein (CRP)	Biomarkers, metabolites and cellular features	Participation in physical activity monitoring	Female	0.028 (0.034)	0.43	0.117 (0.058)	0.067		0.093	0.021 (0.037)	0.57	0.012 (0.039)	0.75
C-reactive protein (CRP)	Biomarkers, metabolites and cellular features	Participation in physical activity monitoring	Male	0.007 (0.04)	0.87	0.065 (0.073)	0.4		0.37	0.03 (0.042)	0.47	-0.001 (0.047)	0.98
C-reactive protein (CRP)	Biomarkers, metabolites and cellular features	Percentage FFQs completed	All	0.873 (0.477)	0.09	0.581 (0.907)	0.53		0.71	0.91 (0.404)	0.024	0.253 (0.471)	0.59
C-reactive protein (CRP)	Biomarkers, metabolites and cellular features	Percentage FFQs completed	Female	0.81 (0.584)	0.19	0.951 (1.115)	0.41		0.88	0.944 (0.557)	0.09	0.624 (0.672)	0.35
C-reactive protein (CRP)	Biomarkers, metabolites and cellular features	Percentage FFQs completed	Male	0.971 (0.586)	0.12	0.273 (1.095)	0.81		0.46	0.713 (0.526)	0.18	0.68 (0.52)	0.19
Calcium	Biomarkers, metabolites and cellular features	Aide memoire	All	-0.014 (0.098)	0.89	0.027 (0.197)	0.9		0.81	-0.009 (0.101)	0.93	-0.009 (0.102)	0.93
Calcium	Biomarkers, metabolites and cellular features	Aide memoire	Female	-0.189 (0.125)	0.18	-0.077 (0.246)	0.77		0.61	-0.151 (0.138)	0.28	-0.151 (0.14)	0.28
Calcium	Biomarkers, metabolites and cellular features	Aide memoire	Male	0.166 (0.121)	0.22	0.155 (0.223)	0.52		0.94	0.145 (0.142)	0.31	0.145 (0.142)	0.31
Calcium	Biomarkers, metabolites and cellular features	Participation in MHQ	All	-0.034 (0.082)	0.69	0.069 (0.157)	0.68		0.47	-0.008 (0.086)	0.92	-0.043 (0.153)	0.78
Calcium	Biomarkers, metabolites and cellular features	Participation in MHQ	Female	-0.181 (0.128)	0.21	-0.167 (0.258)	0.55		0.95	-0.187 (0.113)	0.099	-0.151 (0.116)	0.2
Calcium	Biomarkers, metabolites and cellular features	Participation in MHQ	Male	0.138 (0.107)	0.25	0.398 (0.197)	0.1		0.016	0.173 (0.129)	0.18	0.173 (0.125)	0.17
Calcium	Biomarkers, metabolites and cellular features	Participation in physical activity monitoring	All	0.176 (0.281)	0.55	0.202 (0.566)	0.74		0.96	0.168 (0.24)	0.49	0.163 (0.234)	0.49
Calcium	Biomarkers, metabolites and cellular features	Participation in physical activity monitoring	Female	0.077 (0.231)	0.75	0.076 (0.467)	0.88		1	0.069 (0.164)	0.68	0.043 (0.165)	0.79
Calcium	Biomarkers, metabolites and cellular features	Participation in physical activity monitoring	Male	0.095 (0.146)	0.54	0.123 (0.268)	0.67		0.78	0.098 (0.166)	0.56	0.095 (0.254)	0.71
Calcium	Biomarkers, metabolites and cellular features	Percentage FFQs completed	All	-1.589 (2.086)	0.48	0.28 (4.089)	0.95		0.61	-1.428 (1.753)	0.42	-1.513 (1.735)	0.38
Calcium	Biomarkers, metabolites and cellular features	Percentage FFQs completed	Female	-2.431 (3.374)	0.5	-1.425 (6.793)	0.84		0.87	-1.882 (2.364)	0.43	-1.808 (2.357)	0.44
Calcium	Biomarkers, metabolites and cellular features	Percentage FFQs completed	Male	-0.75 (2.58)	0.78	2.93 (4.817)	0.57		0.4	1.254 (2.462)	0.61	1.459 (2.486)	0.56
Estimated glomerula filtration rate (GFR)	Biomarkers, metabolites and cellular features	Aide memoire	All	0.059 (0.131)	0.65	0.317 (0.409)	0.44		0.51	0.292 (0.173)	0.092	0.215 (0.168)	0.2
Estimated glomerula filtration rate (GFR)	Biomarkers, metabolites and cellular features	Aide memoire	Female	-0.041 (0.189)	0.83	0.643 (0.585)	0.28		0.22	0.12 (0.227)	0.6	0.112 (0.238)	0.64
Estimated glomerula filtration rate (GFR)	Biomarkers, metabolites and cellular features	Aide memoire	Male	0.189 (0.157)	0.23	0.007 (0.488)	0.99		0.67	0.283 (0.222)	0.2	0.263 (0.239)	0.27
Estimated glomerula filtration rate (GFR)	Biomarkers, metabolites and cellular features	Participation in MHQ	All	-0.024 (0.161)	0.88	0.415 (0.504)	0.41		0.36	0.04 (0.14)	0.77	0.039 (0.148)	0.79
Estimated glomerula filtration rate (GFR)	Biomarkers, metabolites and cellular features	Participation in MHQ	Female	0.119 (0.184)	0.52	0.183 (0.578)	0.75		0.91	0.151 (0.192)	0.43	0.146 (0.2)	0.47
Estimated glomerula filtration rate (GFR)	Biomarkers, metabolites and cellular features	Participation in MHQ	Male	-0.169 (0.19)	0.38	0.721 (0.583)	0.22		0.11	-0.126 (0.207)	0.54	-0.112 (0.228)	0.62
Estimated glomerula filtration rate (GFR)	Biomarkers, metabolites and cellular features	Participation in physical activity monitoring	All	-0.217 (0.306)	0.48	0.34 (0.96)	0.72		0.54	-0.486 (0.387)	0.21	-0.48 (0.375)	0.2
Estimated glomerula filtration rate (GFR)	Biomarkers, metabolites and cellular features	Participation in physical activity monitoring	Female	-0.07 (0.178)	0.69	0.17 (0.559)	0.76		0.65	-0.059 (0.248)	0.81	-0.158 (0.256)	0.54
Estimated glomerula filtration rate (GFR)	Biomarkers, metabolites and cellular features	Participation in physical activity monitoring	Male	-0.155 (0.204)	0.45	0.165 (0.64)	0.8		0.6	-0.135 (0.286)	0.64	-0.139 (0.282)	0.62
Estimated glomerula filtration rate (GFR)	Biomarkers, metabolites and cellular features	Percentage FFQs completed	All	-4.068 (2.614)	0.13	13.932 (7.762)	0.079		0.018	-0.686 (2.838)	0.81	-0.473 (2.818)	0.87
Estimated glomerula filtration rate (GFR)	Biomarkers, metabolites and cellular features	Percentage FFQs completed	Female	-4.17 (3.102)	0.19	16.264 (9.261)	0.085		0.024	0.932 (3.866)	0.81	0.993 (3.783)	0.79
Estimated glomerula filtration rate (GFR)	Biomarkers, metabolites and cellular features	Percentage FFQs completed	Male	-3.322 (3.115)	0.29	12.045 (9.526)	0.21		0.1	-1.083 (3.973)	0.79	-0.937 (3.851)	0.81
Ferritin	Biomarkers, metabolites and cellular features	Aide memoire	All	-0.052 (0.035)	0.19	-0.13 (0.065)	0.12		0.2	-0.058 (0.041)	0.15	-0.041 (0.045)	0.36
Ferritin	Biomarkers, metabolites and cellular features	Aide memoire	Female	-0.046 (0.047)	0.37	-0.132 (0.09)	0.22		0.3	-0.072 (0.057)	0.21	-0.083 (0.093)	0.37
Ferritin	Biomarkers, metabolites and cellular features	Aide memoire	Male	-0.073 (0.048)	0.19	-0.146 (0.094)	0.19		0.39	-0.132 (0.059)	0.026	-0.132 (0.06)	0.029
Ferritin	Biomarkers, metabolites and cellular features	Participation in MHQ	All	-0.023 (0.053)	0.68	0.107 (0.086)	0.28		0.15	0.012 (0.034)	0.72	-0.009 (0.052)	0.86
Ferritin	Biomarkers, metabolites and cellular features	Participation in MHQ	Female	-0.007 (0.058)	0.91	0.063 (0.12)	0.63		0.53	0.011 (0.046)	0.81	0.012 (0.043)	0.78
Ferritin	Biomarkers, metabolites and cellular features	Participation in MHQ	Male	-0.058 (0.065)	0.41	0.149 (0.083)	0.15		0.028	-0.015 (0.057)	0.8	0.007 (0.05)	0.89
Ferritin	Biomarkers, metabolites and cellular features	Participation in physical activity monitoring	All	-0.18 (0.078)	0.07	-0.143 (0.152)	0.4		0.78	-0.159 (0.094)	0.092	-0.164 (0.099)	0.098
Ferritin	Biomarkers, metabolites and cellular features	Participation in physical activity monitoring	Female	-0.12 (0.053)	0.07	-0.103 (0.103)	0.38		0.83	-0.115 (0.063)	0.067	-0.112 (0.064)	0.079
Ferritin	Biomarkers, metabolites and cellular features	Participation in physical activity monitoring	Male	-0.061 (0.058)	0.34	-0.043 (0.114)	0.72		0.72	-0.045 (0.07)	0.52	-0.042 (0.071)	0.56
Ferritin	Biomarkers, metabolites and cellular features	Percentage FFQs completed	All	-0.033 (0.66)	0.96	0.329 (1.419)	0.83		0.78	-0.222 (0.718)	0.76	-0.222 (0.725)	0.76
Ferritin	Biomarkers, metabolites and cellular features	Percentage FFQs completed	Female	0.191 (0.972)	0.85	0.33 (2.111)	0.88		0.94	-0.184 (0.972)	0.85	-0.184 (0.985)	0.85
Ferritin	Biomarkers, metabolites and cellular features	Percentage FFQs completed	Male	-0.584 (0.839)	0.52	0.003 (1.633)	1		0.32	-0.506 (0.975)	0.6	-0.506 (1.012)	0.62
Gamma glutamyl transferase (GGT)	Biomarkers, metabolites and cellular features	Aide memoire	All	0.0001 (0.0003)	0.78	0.0005 (0.001)	0.66		0.71	0.0003 (0.0004)	0.47	0.0003 (0.0004)	0.49
Gamma glutamyl transferase (GGT)	Biomarkers, metabolites and cellular features	Aide memoire	Female	-0.0003 (0.0004)	0.48	-0.0001 (0.001)	0.94		0.88	-0.0004 (0.001)	0.55	-0.0005 (0.001)	0.41
Gamma glutamyl transferase (GGT)	Biomarkers, metabolites and cellular features	Aide memoire	Male	0.0005 (0.0004)	0.27	0.001 (0.001)	0.39		0.52	0.0003 (0.0006)	0.59	0.0003 (0.0006)	0.61
Gamma glutamyl transferase (GGT)	Biomarkers, metabolites and cellular features	Participation in MHQ	All	0.0007 (0.0004)	0.08	0.0002 (0.001)	0.88		0.68	0.0003 (0.0004)	0.46	0.00007 (0.0004)	0.88
Gamma glutamyl transferase (GGT)	Biomarkers, metabolites and cellular features	Participation in MHQ	Female	0.0007 (0.0005)	0.16	-0.001 (0.002)	0.63		0.33	0.001 (0.001)	0.046	0.0008 (0.0006)	0.2
Gamma glutamyl transferase (GGT)	Biomarkers, metabolites and cellular features	Participation in MHQ	Male	0.0007 (0.0005)	0.19	0.002 (0.002)	0.27		0.46	0.0005 (0.0006)	0.4	0.0005 (0.0006)	0.46
Gamma glutamyl transferase (GGT)	Biomarkers, metabolites and cellular features	Participation in physical activity monitoring	All	-0.0001 (0.0008)	0.91	-0.002 (0.003)	0.42		0.42	-0.001 (0.001)	0.22	-0.002 (0.001)	0.09
Gamma glutamyl transferase (GGT)	Biomarkers, metabolites and cellular features	Participation in physical activity monitoring	Female	0.0003 (0.0005)	0.54	-0.002 (0.002)	0.17		0.1	0.0005 (0.0007)	0.47	0.0005 (0.0007)	0.47
Gamma glutamyl transferase (GGT)	Biomarkers, metabolites and cellular features	Participation in physical activity monitoring	Male	-0.001 (0.001)	0.36	0.0001 (0.002)	0.95		0.71	-0.001 (0.001)	0.3	0.0002 (0.0008)	0.82
Gamma glutamyl transferase (GGT)	Biomarkers, metabolites and cellular features	Percentage FFQs completed	All	0.01 (0.009)	0.25	0.005 (0.028)	0.87		0.84	0.01 (0.008)	0.21	0.007 (0.008)	0.4
Gamma glutamyl transferase (GGT)	Biomarkers, metabolites and cellular features	Percentage FFQs completed	Female	0.004 (0.01)	0.71	-0.009 (0.032)	0.78		0.68	0.007 (0.011)	0.51	0.008 (0.011)	0.49
Gamma glutamyl transferase (GGT)	Biomarkers, metabolites and cellular features	Percentage FFQs completed	Male	0.017 (0.011)	0.12	0.024 (0.035)	0.49		0.83	0.02 (0.011)	0.074	0.02 (0.012)	0.082
Haemoglobin	Biomarkers, metabolites and cellular features	Aide memoire	All	0.019 (0.051)	0.72	0.097 (0.162)	0.56		0.62	-0.004 (0.056)	0.94	-0.011 (0.056)	0.84
Haemoglobin	Biomarkers, metabolites and cellular features	Aide memoire	Female	-0.035 (0.055)	0.54	-0.128 (0.17)	0.47		0.58	-0.069 (0.075)	0.36	-0.07 (0.076)	0.36
Haemoglobin	Biomarkers, metabolites and cellular features	Aide memoire	Male	0.082 (0.073)	0.29	0.342 (0.215)	0.15		0.23	0.107 (0.08)	0.18	0.101 (0.087)	0.25
Haemoglobin	Biomarkers, metabolites and cellular features	Participation in MHQ	All	-0.021 (0.048)	0.67	-0.014 (0.156)	0.93		0.96	-0.043 (0.051)	0.41	-0.056 (0.051)	0.27
Haemoglobin	Biomarkers, metabolites and cellular features	Participation in MHQ	Female	-0.028 (0.045)	0.54	-0.087 (0.136)	0.54		0.64	-0.027 (0.062)	0.67	-0.022 (0.063)	0.73
Haemoglobin	Biomarkers, metabolites and cellular features	Participation in MHQ	Male	-0.005 (0.075)	0.95	0.082 (0.24)	0.74		0.71	-0.007 (0.078)	0.93	0.043 (0.077)	0.57
Haemoglobin	Biomarkers, metabolites and cellular features	Participation in physical activity monitoring	All	0.031 (0.092)	0.74	0.014 (0.281)	0.96		0.92	0.105 (0.117)	0.37	0.111 (0.134)	0.41
Haemoglobin	Biomarkers, metabolites and cellular features	Participation in physical activity monitoring	Female	-0.013 (0.062)	0.84	-0.119 (0.191)	0.55		0.53	-0.033 (0.084)	0.7	-0.033 (0.082)	0.69
Haemoglobin	Biomarkers, metabolites and cellular features	Participation in physical activity monitoring	Male	0.057 (0.073)	0.45	0.158 (0.231)	0.51		0.65	0.081 (0.096)	0.4	0.059 (0.1)	0.55
Haemoglobin	Biomarkers, metabolites and cellular features	Percentage FFQs completed	All	-1.155 (0.703)	0.13	-2.816 (2.182)	0.23		0.44	-1.059 (0.908)	0.24	-1.312 (0.961)	0.17
Haemoglobin	Biomarkers, metabolites and cellular features	Percentage FFQs completed	Female	-0.222 (0.93)	0.82	-3.166 (2.839)	0.29		0.29	-1.678 (1.24)	0.18	-1.678 (1.282)	0.19
Haemoglobin	Biomarkers, metabolites and cellular features	Percentage FFQs completed	Male	-2.114 (1.036)	0.07	-2.144 (3.329)	0.54		0.99	-1.354 (1.388)	0.33	-1.354 (1.407)	0.34
Iron levels	Biomarkers, metabolites and cellular features	Aide memoire	All	-0.009 (0.027)	0.75	-0.086 (0.034)	0.086		0.07	-0.013 (0.023)	0.57	-0.029 (0.025)	0.24
Iron levels	Biomarkers, metabolites and cellular features	Aide memoire	Female	-0.009 (0.024)	0.73	-0.051 (0.048)	0.36		0.17	0.003 (0.03)	0.92	0.008 (0.033)	0.8
Iron levels	Biomarkers, metabolites and cellular features	Aide memoire	Male	-0.014 (0.042)	0.76	-0.133 (0.05)	0.076		0.07	-0.038 (0.034)	0.27	-0.038 (0.036)	0.29
Iron levels	Biomarkers, metabolites and cellular features	Participation in MHQ	All	0.015 (0.015)	0.36	0.004 (0.029)	0.91		0.37	0.016 (0.017)	0.33	0.017 (0.018)	0.35
Iron levels	Biomarkers, metabolites and cellular features	Participation in MHQ	Female	0.018 (0.02)	0.42	0.024 (0.039)	0.57		0.84	0.007 (0.025)	0.76	-0.003 (0.034)	0.93
Iron levels	Biomarkers, metabolites and cellular features	Participation in MHQ	Male	0.006 (0.026)	0.84	-0.03 (0.053)	0.61		0.49	0.017 (0.028)	0.55	0.017 (0.027)	0.54
Iron levels	Biomarkers, metabolites and cellular features	Participation in physical activity monitoring	All	-0.034 (0.041)	0.45	-0.133 (0.08)	0.2		0.043	-0.023 (0.05)	0.65	-0.023 (0.049)	0.64
Iron levels	Biomarkers, metabolites and cellular features	Participation in physical activity monitoring	Female	-0.024 (0.03)	0.47	-0.104 (0.054)	0.15		0.12	-0.016 (0.034)	0.64	-0.016 (0.033)	0.63
Iron levels	Biomarkers, metabolites and cellular features	Participation in physical activity monitoring	Male	-0.011 (0.031)	0.75	-0.029 (0.06)	0.66		0.5	-0.01 (0.037)	0.78	-0.019 (0.039)	0.62
Iron levels	Biomarkers, metabolites and cellular features	Percentage FFQs completed	All	0.13 (0.301)	0.69	0.174 (0.588)	0.79		0.93	0.01 (0.355)	0.98	0.01 (0.382)	0.98
Iron levels	Biomarkers, metabolites and cellular features	Percentage FFQs completed	Female	0.271 (0.475)	0.6	0.512 (1.062)	0.66		0.81	0.094 (0.525)	0.86	0.094 (0.531)	0.86
Iron levels	Biomarkers, metabolites and cellular features	Percentage FFQs completed	Male	-0.183 (0.439)	0.7	-0.417 (0.859)	0.66		0.29	-0.199 (0.5)	0.69	-0.199 (0.492)	0.69
Mean cell haemoglobin	Biomarkers, metabolites and cellular features	Aide memoire	All	-0.162 (0.118)	0.18	-0.057 (0.222)	0.8		0.58	-0.242 (0.161)	0.13	-0.211 (0.167)	0.21
Mean cell haemoglobin	Biomarkers, metabolites and cellular features	Aide memoire	Female	-0.082 (0.145)	0.58	0.048 (0.273)	0.86		0.58	-0.208 (0.227)	0.36	-0.154 (0.238)	0.52
Mean cell haemoglobin	Biomarkers, metabolites and cellular features	Aide memoire	Male	-0.276 (0.145)	0.07	-0.232 (0.274)	0.41		0.85	-0.337 (0.212)	0.11	-0.223 (0.207)	0.28
Mean cell haemoglobin	Biomarkers, metabolites and cellular features	Participation in MHQ	All	0.13 (0.094)	0.18	0.374 (0.169)	0.036		0.1	0.183 (0.12)	0.13	0.167 (0.127)	0.19
Mean cell haemoglobin	Biomarkers, metabolites and cellular features	Participation in MHQ	Female	0.115 (0.102)	0.27	0.261 (0.19)	0.18		0.37	0.069 (0.156)	0.66	0.08 (0.159)	0.61
Mean cell haemoglobin	Biomarkers, metabolites and cellular features	Participation in MHQ	Male	0.125 (0.124)	0.32	0.497 (0.216)	0.03		0.051	0.191 (0.171)	0.26	0.193 (0.182)	0.29
Mean cell haemoglobin	Biomarkers, metabolites and cellular features	Participation in physical activity monitoring	All	0.038 (0.284)	0.89	-0.044 (0.537)	0.93		0.86	-0.128 (0.343)	0.71	-0.255 (0.329)	0.44
Mean cell haemoglobin	Biomarkers, metabolites and cellular features	Participation in physical activity monitoring	Female	0.116 (0.186)	0.54	-0.277 (0.338)	0.42		0.18	0.159 (0.245)	0.52	0.153 (0.243)	0.53
Mean cell haemoglobin	Biomarkers, metabolites and cellular features	Participation in physical activity monitoring	Male	-0.104 (0.183)	0.57	0.268 (0.334)	0.43		0.2	-0.132 (0.227)	0.56	-0.132 (0.234)	0.57
Mean cell haemoglobin	Biomarkers, metabolites and cellular features	Percentage FFQs completed	All	2.582 (1.607)	0.12	4.854 (2.988)	0.12		0.38	2.712 (2.258)	0.23	2.629 (2.345)	0.26
Mean cell haemoglobin	Biomarkers, metabolites and cellular features	Percentage FFQs completed	Female	-0.324 (2.12)	0.88	-1.745 (3.927)	0.66		0.65	-0.539 (3.246)	0.87	-0.667 (3.206)	0.84
Mean cell haemoglobin	Biomarkers, metabolites and cellular features	Percentage FFQs completed	Male	5.448 (2.248)	0.023	11.695 (4.165)	0.01		0.052	7.405 (3.578)	0.038	7.41 (3.524)	0.035
Mean cell volume	Biomarkers, metabolites and cellular features	Aide memoire	All	0.004 (0.006)	0.46	-0.001 (0.014)	0.92		0.65	-0.002 (0.007)	0.82	-0.002 (0.008)	0.85
Mean cell volume	Biomarkers, metabolites and cellular features	Aide memoire	Female	0.004 (0.008)	0.63	-0.005 (0.02)	0.8		0.61	0.002 (0.011)	0.81	0.002 (0.011)	0.82
Mean cell volume	Biomarkers, metabolites and cellular features	Aide memoire	Male	0.005 (0.008)	0.54	0.004 (0.02)	0.86		0.93	0.006 (0.011)	0.6	0.007 (0.011)	0.5
Mean cell volume	Biomarkers, metabolites and cellular features	Participation in MHQ	All	0.001 (0.006)	0.92	0.007 (0.015)	0.66		0.66	0.004 (0.007)	0.53	0.003 (0.007)	0.68
Mean cell volume	Biomarkers, metabolites and cellular features	Participation in MHQ	Female	0.005 (0.009)	0.58	0.013 (0.022)	0.56		0.7	0.015 (0.009)	0.091	0.004 (0.011)	0.74
Mean cell volume	Biomarkers, metabolites and cellular features	Participation in MHQ	Male	-0.004 (0.006)	0.52	0.0002 (0.015)	0.99		0.72	-0.006 (0.009)	0.53	-0.006 (0.009)	0.52
Mean cell volume	Biomarkers, metabolites and cellular features	Participation in physical activity monitoring	All	-0.003 (0.013)	0.84	0.008 (0.032)	0.8		0.71	0.001 (0.018)	0.96	-0.004 (0.018)	0.83
Mean cell volume	Biomarkers, metabolites and cellular features	Participation in physical activity monitoring	Female	0.007 (0.01)	0.5	0.026 (0.023)	0.26		0.36	0.011 (0.011)	0.35	0.002 (0.013)	0.86
Mean cell volume	Biomarkers, metabolites and cellular features	Participation in physical activity monitoring	Male	-0.011 (0.009)	0.22	-0.021 (0.02)	0.33		0.5	-0.011 (0.013)	0.37	-0.011 (0.012)	0.35
Mean cell volume	Biomarkers, metabolites and cellular features	Percentage FFQs completed	All	-0.012 (0.115)	0.92	0.106 (0.275)	0.7		0.64	-0.169 (0.13)	0.19	-0.17 (0.132)	0.2
Mean cell volume	Biomarkers, metabolites and cellular features	Percentage FFQs completed	Female	0.098 (0.174)	0.58	0.366 (0.413)	0.39		0.48	0.208 (0.196)	0.29	0.207 (0.192)	0.28
Mean cell volume	Biomarkers, metabolites and cellular features	Percentage FFQs completed	Male	-0.14 (0.143)	0.34	-0.141 (0.343)	0.68		1	-0.179 (0.18)	0.32	-0.091 (0.199)	0.65
Red blood cell count	Biomarkers, metabolites and cellular features	Aide memoire	All	-0.086 (0.138)	0.55	0.41 (0.488)	0.42		0.32	-0.126 (0.162)	0.44	0.197 (0.157)	0.21
Red blood cell count	Biomarkers, metabolites and cellular features	Aide memoire	Female	-0.082 (0.141)	0.57	0.735 (0.497)	0.18		0.09	-0.147 (0.193)	0.45	-0.122 (0.215)	0.57
Red blood cell count	Biomarkers, metabolites and cellular features	Aide memoire	Male	-0.091 (0.172)	0.61	0.057 (0.649)	0.93		0.82	-0.149 (0.211)	0.48	-0.128 (0.202)	0.53
Red blood cell count	Biomarkers, metabolites and cellular features	Participation in MHQ	All	-0.102 (0.172)	0.57	0.265 (0.637)	0.69		0.56	0.089 (0.126)	0.48	-0.198 (0.177)	0.26
Red blood cell count	Biomarkers, metabolites and cellular features	Participation in MHQ	Female	0.026 (0.185)	0.89	0.519 (0.677)	0.46		0.47	0.077 (0.164)	0.64	0.192 (0.181)	0.29
Red blood cell count	Biomarkers, metabolites and cellular features	Participation in MHQ	Male	-0.211 (0.213)	0.35	-0.0003 (0.803)	1		0.79	-0.038 (0.185)	0.84	-0.265 (0.214)	0.22
Red blood cell count	Biomarkers, metabolites and cellular features	Participation in physical activity monitoring	All	0.172 (0.285)	0.56	0.191 (1.077)	0.86		0.99	0.127 (0.305)	0.68	-0.166 (0.342)	0.63
Red blood cell count	Biomarkers, metabolites and cellular features	Participation in physical activity monitoring	Female	-0.016 (0.193)	0.94	0.153 (0.728)	0.84		0.81	-0.013 (0.234)	0.96	-0.274 (0.305)	0.37
Red blood cell count	Biomarkers, metabolites and cellular features	Participation in physical activity monitoring	Male	0.212 (0.174)	0.25	0.02 (0.654)	0.98		0.77	0.153 (0.225)	0.5	0.106 (0.225)	0.64
Red blood cell count	Biomarkers, metabolites and cellular features	Percentage FFQs completed	All	-2.589 (3.35)	0.46	4.479 (12.403)	0.73		0.57	-0.608 (2.484)	0.81	0.045 (2.271)	0.98
Red blood cell count	Biomarkers, metabolites and cellular features	Percentage FFQs completed	Female	-0.788 (3.844)	0.84	9.722 (14.015)	0.51		0.46	0.641 (3.446)	0.85	3.928 (3.278)	0.23
Red blood cell count	Biomarkers, metabolites and cellular features	Percentage FFQs completed	Male	-4.252 (3.159)	0.21	-1.27 (11.904)	0.92		0.8	-2.403 (3.276)	0.46	-2.196 (3.43)	0.52
Telomere length	Biomarkers, metabolites and cellular features	Aide memoire	All	-0.024 (0.034)	0.51	-0.047 (0.156)	0.77		0.86	-0.02 (0.044)	0.64	-0.042 (0.05)	0.4
Telomere length	Biomarkers, metabolites and cellular features	Aide memoire	Female	0.014 (0.059)	0.83	-0.264 (0.271)	0.38		0.34	-0.017 (0.06)	0.78	-0.013 (0.061)	0.83
Telomere length	Biomarkers, metabolites and cellular features	Aide memoire	Male	-0.057 (0.049)	0.28	0.201 (0.224)	0.41		0.22	-0.071 (0.064)	0.27	-0.071 (0.062)	0.25
Telomere length	Biomarkers, metabolites and cellular features	Participation in MHQ	All	-0.035 (0.053)	0.53	-0.282 (0.244)	0.3		0.35	-0.087 (0.038)	0.022	-0.098 (0.042)	0.019
Telomere length	Biomarkers, metabolites and cellular features	Participation in MHQ	Female	-0.021 (0.073)	0.78	-0.125 (0.364)	0.75		0.78	-0.003 (0.054)	0.95	-0.055 (0.059)	0.35
Telomere length	Biomarkers, metabolites and cellular features	Participation in MHQ	Male	-0.052 (0.059)	0.41	-0.482 (0.223)	0.083		0.11	-0.088 (0.057)	0.12	-0.087 (0.055)	0.11
Telomere length	Biomarkers, metabolites and cellular features	Participation in physical activity monitoring	All	0.04 (0.092)	0.68	-0.668 (0.364)	0.13		0.08	0.093 (0.11)	0.4	0.093 (0.11)	0.4
Telomere length	Biomarkers, metabolites and cellular features	Participation in physical activity monitoring	Female	0.012 (0.059)	0.84	-0.298 (0.26)	0.3		0.28	0.032 (0.074)	0.67	0.054 (0.073)	0.46
Telomere length	Biomarkers, metabolites and cellular features	Participation in physical activity monitoring	Male	0.024 (0.073)	0.76	-0.36 (0.327)	0.32		0.28	-0.022 (0.075)	0.77	-0.022 (0.074)	0.77
Telomere length	Biomarkers, metabolites and cellular features	Percentage FFQs completed	All	-0.598 (1.03)	0.58	-3.439 (5.046)	0.53		0.59	-0.868 (0.806)	0.28	-0.945 (0.774)	0.22
Telomere length	Biomarkers, metabolites and cellular features	Percentage FFQs completed	Female	-1.505 (1.079)	0.21	-1.884 (5.453)	0.74		0.95	-1.362 (1.051)	0.19	-1.598 (1.15)	0.16
Telomere length	Biomarkers, metabolites and cellular features	Percentage FFQs completed	Male	0.314 (1.197)	0.8	-5.542 (5.435)	0.35		0.32	0.02 (1.074)	0.99	-0.083 (1.063)	0.94
Thyroid stimulating hormone (TSH)	Biomarkers, metabolites and cellular features	Aide memoire	All	0.002 (0.018)	0.92	-0.029 (0.057)	0.61		0.54	-0.006 (0.025)	0.8	-0.004 (0.029)	0.88
Thyroid stimulating hormone (TSH)	Biomarkers, metabolites and cellular features	Aide memoire	Female	0.027 (0.025)	0.29	0.055 (0.079)	0.49		0.67	0.051 (0.035)	0.14	0.045 (0.034)	0.19
Thyroid stimulating hormone (TSH)	Biomarkers, metabolites and cellular features	Aide memoire	Male	-0.023 (0.026)	0.39	-0.125 (0.082)	0.15		0.21	-0.053 (0.037)	0.15	-0.054 (0.042)	0.19
Thyroid stimulating hormone (TSH)	Biomarkers, metabolites and cellular features	Participation in MHQ	All	0.001 (0.022)	0.95	-0.065 (0.069)	0.36		0.32	-0.006 (0.025)	0.79	-0.014 (0.025)	0.56
Thyroid stimulating hormone (TSH)	Biomarkers, metabolites and cellular features	Participation in MHQ	Female	-0.005 (0.028)	0.87	-0.118 (0.088)	0.19		0.19	0.013 (0.033)	0.69	0.017 (0.033)	0.6
Thyroid stimulating hormone (TSH)	Biomarkers, metabolites and cellular features	Participation in MHQ	Male	0.014 (0.03)	0.63	-0.009 (0.098)	0.93		0.8	-0.004 (0.033)	0.9	-0.01 (0.034)	0.76
Thyroid stimulating hormone (TSH)	Biomarkers, metabolites and cellular features	Participation in physical activity monitoring	All	0.002 (0.042)	0.96	-0.155 (0.133)	0.26		0.22	-0.039 (0.06)	0.51	-0.04 (0.058)	0.49
Thyroid stimulating hormone (TSH)	Biomarkers, metabolites and cellular features	Participation in physical activity monitoring	Female	-0.044 (0.028)	0.14	-0.121 (0.09)	0.19		0.28	-0.014 (0.039)	0.73	-0.007 (0.04)	0.85
Thyroid stimulating hormone (TSH)	Biomarkers, metabolites and cellular features	Participation in physical activity monitoring	Male	0.057 (0.035)	0.12	-0.028 (0.114)	0.81		0.44	0.101 (0.047)	0.03	0.101 (0.045)	0.026
Thyroid stimulating hormone (TSH)	Biomarkers, metabolites and cellular features	Percentage FFQs completed	All	-0.31 (0.343)	0.38	-1.016 (1.109)	0.37		0.51	-0.471 (0.459)	0.31	-0.471 (0.457)	0.3
Thyroid stimulating hormone (TSH)	Biomarkers, metabolites and cellular features	Percentage FFQs completed	Female	-0.621 (0.421)	0.16	-1.868 (1.338)	0.18		0.28	-1.259 (0.611)	0.039	-1.259 (0.589)	0.033
Thyroid stimulating hormone (TSH)	Biomarkers, metabolites and cellular features	Percentage FFQs completed	Male	0.088 (0.445)	0.84	-0.16 (1.417)	0.91		0.85	0.051 (0.629)	0.93	0.046 (0.625)	0.94
Transferrin	Biomarkers, metabolites and cellular features	Aide memoire	All	0.018 (0.011)	0.15	0.027 (0.015)	0.11		0.36	0.019 (0.013)	0.15	0.019 (0.013)	0.14
Transferrin	Biomarkers, metabolites and cellular features	Aide memoire	Female	0.012 (0.016)	0.45	0.017 (0.021)	0.46		0.77	0.012 (0.017)	0.48	0.003 (0.019)	0.88
Transferrin	Biomarkers, metabolites and cellular features	Aide memoire	Male	0.026 (0.016)	0.15	0.042 (0.022)	0.094		0.27	0.022 (0.018)	0.22	-0.033 (0.064)	0.61
Transferrin	Biomarkers, metabolites and cellular features	Participation in MHQ	All	0.014 (0.018)	0.47	-0.017 (0.02)	0.43		0.06	0.008 (0.01)	0.42	0.008 (0.011)	0.47
Transferrin	Biomarkers, metabolites and cellular features	Participation in MHQ	Female	0.005 (0.019)	0.82	-0.021 (0.024)	0.41		0.16	-0.005 (0.014)	0.72	-0.005 (0.013)	0.71
Transferrin	Biomarkers, metabolites and cellular features	Participation in MHQ	Male	0.029 (0.023)	0.24	-0.008 (0.026)	0.76		0.07	0.02 (0.017)	0.25	0.018 (0.017)	0.28
Transferrin	Biomarkers, metabolites and cellular features	Participation in physical activity monitoring	All	0.035 (0.029)	0.26	0.019 (0.041)	0.66		0.57	0.027 (0.029)	0.35	0.07 (0.047)	0.14
Transferrin	Biomarkers, metabolites and cellular features	Participation in physical activity monitoring	Female	0.023 (0.023)	0.33	-0.002 (0.03)	0.95		0.25	0.015 (0.021)	0.49	0.013 (0.021)	0.53
Transferrin	Biomarkers, metabolites and cellular features	Participation in physical activity monitoring	Male	0.013 (0.019)	0.52	0.027 (0.026)	0.34		0.26	0.017 (0.021)	0.43	0.017 (0.021)	0.42
Transferrin	Biomarkers, metabolites and cellular features	Percentage FFQs completed	All	0.017 (0.281)	0.95	-0.282 (0.372)	0.47		0.27	-0.062 (0.214)	0.77	-0.069 (0.204)	0.74
Transferrin	Biomarkers, metabolites and cellular features	Percentage FFQs completed	Female	-0.091 (0.437)	0.84	-0.605 (0.566)	0.32		0.22	-0.277 (0.3)	0.36	-0.282 (0.307)	0.36
Transferrin	Biomarkers, metabolites and cellular features	Percentage FFQs completed	Male	0.203 (0.28)	0.49	0.157 (0.38)	0.69		0.83	0.173 (0.305)	0.57	0.173 (0.301)	0.57
Transferrin saturation	Biomarkers, metabolites and cellular features	Aide memoire	All	-0.017 (0.018)	0.39	-0.048 (0.024)	0.14		0.19	-0.024 (0.014)	0.088	-0.03 (0.015)	0.04
Transferrin saturation	Biomarkers, metabolites and cellular features	Aide memoire	Female	-0.012 (0.018)	0.53	-0.037 (0.028)	0.28		0.05	-0.009 (0.02)	0.64	0.006 (0.029)	0.83
Transferrin saturation	Biomarkers, metabolites and cellular features	Aide memoire	Male	-0.026 (0.028)	0.4	-0.065 (0.042)	0.22		0.33	-0.042 (0.022)	0.055	-0.039 (0.023)	0.088
Transferrin saturation	Biomarkers, metabolites and cellular features	Participation in MHQ	All	0.007 (0.011)	0.56	0.013 (0.017)	0.51		0.55	0.011 (0.012)	0.37	0.008 (0.012)	0.54
Transferrin saturation	Biomarkers, metabolites and cellular features	Participation in MHQ	Female	0.012 (0.014)	0.45	0.002 (0.023)	0.92		0.58	0.005 (0.017)	0.77	0.005 (0.027)	0.87
Transferrin saturation	Biomarkers, metabolites and cellular features	Participation in MHQ	Male	-0.005 (0.019)	0.79	0.023 (0.027)	0.45		0.26	0.013 (0.019)	0.48	-0.008 (0.026)	0.75
Transferrin saturation	Biomarkers, metabolites and cellular features	Participation in physical activity monitoring	All	-0.036 (0.03)	0.29	-0.079 (0.047)	0.19		0.06	-0.039 (0.034)	0.25	-0.039 (0.033)	0.24
Transferrin saturation	Biomarkers, metabolites and cellular features	Participation in physical activity monitoring	Female	-0.023 (0.021)	0.33	-0.07 (0.032)	0.12		0.03	-0.025 (0.022)	0.27	-0.025 (0.022)	0.25
Transferrin saturation	Biomarkers, metabolites and cellular features	Participation in physical activity monitoring	Male	-0.015 (0.022)	0.54	-0.005 (0.035)	0.89		0.37	-0.013 (0.025)	0.6	-0.014 (0.025)	0.59
Transferrin saturation	Biomarkers, metabolites and cellular features	Percentage FFQs completed	All	0.117 (0.218)	0.62	-0.217 (0.347)	0.58		0.11	-0.057 (0.253)	0.82	-0.057 (0.254)	0.82
Transferrin saturation	Biomarkers, metabolites and cellular features	Percentage FFQs completed	Female	0.287 (0.328)	0.43	-0.391 (0.479)	0.47		0.08	-0.025 (0.344)	0.94	-0.025 (0.35)	0.94
Transferrin saturation	Biomarkers, metabolites and cellular features	Percentage FFQs completed	Male	-0.193 (0.318)	0.58	-0.114 (0.508)	0.84		0.22	-0.173 (0.351)	0.62	-0.173 (0.348)	0.62
Urate	Biomarkers, metabolites and cellular features	Aide memoire	All	0.00004 (0.0003)	0.9	-0.0001 (0.0005)	0.89		0.76	-0.0002 (0.0003)	0.6	-0.0002 (0.0003)	0.6
Urate	Biomarkers, metabolites and cellular features	Aide memoire	All	-0.0001 (0.0003)	0.83	0.0003 (0.0004)	0.52		0.34	0.00003 (0.0002)	0.9	0.00004 (0.0002)	0.88
Urate	Biomarkers, metabolites and cellular features	Aide memoire	Female	0.001 (0.0003)	0.12	0.0004 (0.001)	0.43		0.84	0.0002 (0.0003)	0.49	0.0002 (0.0003)	0.62
Urate	Biomarkers, metabolites and cellular features	Aide memoire	Male	0.0002 (0.0003)	0.51	0.0004 (0.001)	0.53		0.74	0.0001 (0.0002)	0.65	-0.0001 (0.0002)	0.72
Urate	Biomarkers, metabolites and cellular features	Participation in MHQ	All	-0.007 (0.008)	0.44	0.008 (0.013)	0.55		0.19	-0.004 (0.006)	0.52	-0.002 (0.006)	0.66
Urate	Biomarkers, metabolites and cellular features	Participation in MHQ	All	-0.0003 (0.007)	0.96	0.001 (0.012)	0.91		0.87	0.002 (0.004)	0.68	-0.002 (0.004)	0.58
Urate	Biomarkers, metabolites and cellular features	Participation in MHQ	Female	0.00002 (0.0005)	0.96	0.001 (0.001)	0.56		0.49	-0.0003 (0.0004)	0.47	-0.0003 (0.0004)	0.41
Urate	Biomarkers, metabolites and cellular features	Participation in MHQ	Male	0.00002 (0.0004)	0.96	0.0005 (0.001)	0.54		0.46	-0.00001 (0.0003)	0.97	-0.0001 (0.0003)	0.62
Urate	Biomarkers, metabolites and cellular features	Participation in physical activity monitoring	All	-0.0001 (0.001)	0.94	0.0002 (0.001)	0.87		0.79	-0.001 (0.001)	0.41	-0.001 (0.001)	0.14
Urate	Biomarkers, metabolites and cellular features	Participation in physical activity monitoring	All	-0.0001 (0.0004)	0.81	-0.0004 (0.001)	0.56		0.58	-0.0004 (0.0004)	0.32	-0.0005 (0.0004)	0.26
Urate	Biomarkers, metabolites and cellular features	Percentage FFQs completed	Female	-0.0002 (0.0004)	0.67	0.001 (0.001)	0.26		0.1	0.00006 (0.0003)	0.86	0.00007 (0.0003)	0.85
Urate	Biomarkers, metabolites and cellular features	Percentage FFQs completed	Female	0.007 (0.009)	0.46	-0.006 (0.014)	0.66		0.28	0.006 (0.007)	0.43	0.001 (0.007)	0.82
Vitamin D	Biomarkers, metabolites and cellular features	Aide memoire	All	0.019 (0.094)	0.86	-0.174 (0.383)	0.73		0.03	0.027 (0.103)	0.79	0.005 (0.116)	0.97
Vitamin D	Biomarkers, metabolites and cellular features	Aide memoire	Female	0.056 (0.131)	0.71	-0.47 (0.532)	0.54		0.13	0.071 (0.152)	0.64	0.202 (0.226)	0.37
Vitamin D	Biomarkers, metabolites and cellular features	Aide memoire	Male	-0.03 (0.136)	0.85	0.121 (0.552)	0.86		0.5	0.002 (0.154)	0.99	0.002 (0.157)	0.99
Vitamin D	Biomarkers, metabolites and cellular features	Participation in MHQ	All	-0.011 (0.08)	0.9	-0.343 (0.323)	0.48		0.34	-0.04 (0.095)	0.67	0.079 (0.141)	0.58
Vitamin D	Biomarkers, metabolites and cellular features	Participation in MHQ	Female	0.001 (0.107)	0.99	-0.414 (0.434)	0.51		0.18	0.002 (0.126)	0.99	0.002 (0.121)	0.99
Vitamin D	Biomarkers, metabolites and cellular features	Participation in MHQ	Male	-0.07 (0.12)	0.62	-0.37 (0.61)	0.65		0.7	-0.097 (0.158)	0.54	-0.097 (0.141)	0.49
Vitamin D	Biomarkers, metabolites and cellular features	Participation in physical activity monitoring	All	-0.322 (0.22)	0.28	-1.33 (0.892)	0.38		0.13	-0.309 (0.259)	0.23	0.062 (0.567)	0.91
Vitamin D	Biomarkers, metabolites and cellular features	Participation in physical activity monitoring	Female	-0.266 (0.149)	0.22	-0.209 (0.604)	0.79		0.87	-0.267 (0.177)	0.13	-0.267 (0.183)	0.14
Vitamin D	Biomarkers, metabolites and cellular features	Participation in physical activity monitoring	Male	-0.042 (0.221)	0.87	-1.268 (0.663)	0.31		0.003	0.066 (0.2)	0.74	0.066 (0.202)	0.74
Vitamin D	Biomarkers, metabolites and cellular features	Percentage FFQs completed	All	-0.696 (1.613)	0.71	4.772 (6.533)	0.6		0.49	0.427 (2.053)	0.84	0.427 (1.972)	0.83
Vitamin D	Biomarkers, metabolites and cellular features	Percentage FFQs completed	Female	-1.094 (2.222)	0.67	7.454 (9.001)	0.56		0.48	0.588 (2.677)	0.83	0.588 (2.606)	0.82
Vitamin D	Biomarkers, metabolites and cellular features	Percentage FFQs completed	Male	-0.418 (2.357)	0.88	0.841 (9.544)	0.94		0.32	-0.32 (2.64)	0.9	-0.32 (2.655)	0.9
Breast cancer	Cancer	Aide memoire	Female	-0.027 (0.012)	0.028	-0.022 (0.025)	0.39		0.83	-0.017 (0.018)	0.35	-0.017 (0.018)	0.35
Breast cancer	Cancer	Participation in MHQ	Female	-0.020 (0.010)	0.038	-0.021 (0.02)	0.29		0.94	-0.026 (0.014)	0.069	-0.026 (0.014)	0.07
Breast cancer	Cancer	Participation in physical activity monitoring	Female	-0.029 (0.013)	0.036	-0.019 (0.028)	0.5		0.71	-0.044 (0.02)	0.028	-0.044 (0.02)	0.029
Breast cancer	Cancer	Percentage FFQs completed	Female	-0.318 (0.24)	0.19	-1.024 (0.498)	0.044		0.11	-0.522 (0.312)	0.094	-0.45 (0.299)	0.13
Colorectal cancer	Cancer	Aide memoire	All	-0.02 (0.013)	0.12	-0.024 (0.036)	0.51		0.91	-0.017 (0.018)	0.33	-0.017 (0.018)	0.35
Colorectal cancer	Cancer	Aide memoire	Female	-0.043 (0.017)	0.019	-0.074 (0.05)	0.15		0.48	-0.029 (0.026)	0.27	-0.02 (0.027)	0.46
Colorectal cancer	Cancer	Aide memoire	Male	0.004 (0.018)	0.84	0.03 (0.053)	0.58		0.6	-0.007 (0.025)	0.79	-0.018 (0.027)	0.5
Colorectal cancer	Cancer	Participation in MHQ	All	-0.024 (0.013)	0.065	-0.053 (0.036)	0.15		0.39	-0.034 (0.016)	0.037	-0.032 (0.017)	0.058
Colorectal cancer	Cancer	Participation in MHQ	Female	-0.022 (0.016)	0.19	-0.103 (0.044)	0.025		0.056	-0.037 (0.022)	0.087	-0.037 (0.021)	0.076
Colorectal cancer	Cancer	Participation in MHQ	Male	-0.026 (0.016)	0.12	0.014 (0.047)	0.77		0.37	-0.029 (0.024)	0.22	-0.03 (0.024)	0.22
Colorectal cancer	Cancer	Participation in physical activity monitoring	All	0.006 (0.031)	0.85	0.033 (0.088)	0.71		0.75	0.012 (0.045)	0.8	0.0005 (0.0428)	0.99
Colorectal cancer	Cancer	Participation in physical activity monitoring	Female	-0.001 (0.02)	0.95	0.03 (0.057)	0.6		0.56	-0.023 (0.029)	0.44	-0.026 (0.03)	0.38
Colorectal cancer	Cancer	Participation in physical activity monitoring	Male	0.008 (0.022)	0.72	0.004 (0.062)	0.95		0.94	0.002 (0.032)	0.94	0.002 (0.031)	0.95
Colorectal cancer	Cancer	Percentage FFQs completed	All	-0.112 (0.295)	0.71	-0.921 (0.839)	0.28		0.31	-0.059 (0.336)	0.86	0.068 (0.335)	0.84
Colorectal cancer	Cancer	Percentage FFQs completed	Female	-0.221 (0.365)	0.55	-2.693 (0.951)	0.008		0.009	-1.028 (0.424)	0.015	-1.054 (0.456)	0.021
Colorectal cancer	Cancer	Percentage FFQs completed	Male	0.01 (0.367)	0.98	1.221 (1.035)	0.25		0.22	0.433 (0.476)	0.36	0.438 (0.463)	0.34
Prostate cancer	Cancer	Aide memoire	Male	-0.006 (0.01)	0.52	-0.036 (0.026)	0.17		0.22	-0.014 (0.015)	0.37	-0.014 (0.016)	0.37
Prostate cancer	Cancer	Participation in MHQ	Male	-0.007 (0.009)	0.4	0.041 (0.023)	0.08		0.018	0.008 (0.013)	0.53	0.009 (0.013)	0.5
Prostate cancer	Cancer	Participation in physical activity monitoring	Male	-0.012 (0.013)	0.33	0.01 (0.033)	0.77		0.48	0.004 (0.017)	0.81	0.004 (0.019)	0.81
Prostate cancer	Cancer	Percentage FFQs completed	Male	-0.132 (0.195)	0.5	0.039 (0.519)	0.94		0.72	-0.168 (0.259)	0.52	-0.17 (0.261)	0.51
2 hour glucose	Cardiovascular and metabolic markers	Aide memoire	All	-0.013 (0.025)	0.62	0.021 (0.101)	0.84		0.69	-0.007 (0.03)	0.83	-0.008 (0.033)	0.81
2 hour glucose	Cardiovascular and metabolic markers	Aide memoire	Female	-0.018 (0.042)	0.68	0.16 (0.162)	0.36		0.3	-0.011 (0.048)	0.82	-0.013 (0.052)	0.81
2 hour glucose	Cardiovascular and metabolic markers	Aide memoire	Male	-0.012 (0.037)	0.75	-0.115 (0.145)	0.46		0.25	-0.037 (0.047)	0.43	-0.037 (0.048)	0.44
2 hour glucose	Cardiovascular and metabolic markers	Participation in MHQ	All	-0.009 (0.026)	0.73	-0.078 (0.107)	0.49		0.53	-0.005 (0.03)	0.86	-0.004 (0.035)	0.9
2 hour glucose	Cardiovascular and metabolic markers	Participation in MHQ	Female	-0.046 (0.034)	0.21	-0.05 (0.145)	0.74		0.98	-0.059 (0.038)	0.12	-0.028 (0.044)	0.52
2 hour glucose	Cardiovascular and metabolic markers	Participation in MHQ	Male	0.032 (0.035)	0.39	-0.126 (0.135)	0.38		0.27	0.055 (0.045)	0.23	0.055 (0.043)	0.2
2 hour glucose	Cardiovascular and metabolic markers	Participation in physical activity monitoring	All	0.004 (0.069)	0.96	0.372 (0.251)	0.19		0.18	0.035 (0.08)	0.66	0.055 (0.082)	0.5
2 hour glucose	Cardiovascular and metabolic markers	Participation in physical activity monitoring	Female	-0.011 (0.049)	0.82	0.313 (0.162)	0.1		0.08	-0.009 (0.054)	0.87	-0.023 (0.058)	0.7
2 hour glucose	Cardiovascular and metabolic markers	Participation in physical activity monitoring	Male	0.016 (0.044)	0.72	0.04 (0.175)	0.83		0.83	0.028 (0.053)	0.6	0.027 (0.057)	0.64
2 hour glucose	Cardiovascular and metabolic markers	Percentage FFQs completed	All	-0.176 (0.442)	0.7	-0.205 (1.892)	0.92		0.99	0.05 (0.576)	0.93	0.05 (0.571)	0.93
2 hour glucose	Cardiovascular and metabolic markers	Percentage FFQs completed	Female	-1.231 (0.881)	0.21	1.416 (3.603)	0.71		0.48	-1.013 (0.863)	0.24	-0.769 (0.849)	0.37
2 hour glucose	Cardiovascular and metabolic markers	Percentage FFQs completed	Male	0.935 (0.644)	0.19	-2.165 (2.52)	0.42		0.24	0.265 (0.802)	0.74	0.257 (0.873)	0.77
Coronary artery disease (CAD)	Cardiovascular and metabolic markers	Aide memoire	All	0.001 (0.01)	0.89	-0.016 (0.02)	0.43		0.29	-0.002 (0.015)	0.91	-0.002 (0.016)	0.9
Coronary artery disease (CAD)	Cardiovascular and metabolic markers	Aide memoire	Female	0.003 (0.013)	0.85	-0.002 (0.027)	0.93		0.83	0.003 (0.02)	0.87	0.003 (0.021)	0.88
Coronary artery disease (CAD)	Cardiovascular and metabolic markers	Aide memoire	Male	-0.0001 (0.014)	1	-0.03 (0.028)	0.3		0.18	-0.01 (0.021)	0.61	-0.011 (0.022)	0.63
Coronary artery disease (CAD)	Cardiovascular and metabolic markers	Participation in MHQ	All	-0.033 (0.014)	0.021	-0.002 (0.028)	0.95		0.2	-0.02 (0.014)	0.15	-0.036 (0.015)	0.015
Coronary artery disease (CAD)	Cardiovascular and metabolic markers	Participation in MHQ	Female	-0.033 (0.016)	0.039	0.005 (0.031)	0.88		0.17	-0.027 (0.018)	0.14	-0.026 (0.019)	0.16
Coronary artery disease (CAD)	Cardiovascular and metabolic markers	Participation in MHQ	Male	-0.033 (0.016)	0.045	-0.003 (0.033)	0.94		0.29	-0.025 (0.02)	0.22	-0.003 (0.021)	0.9
Coronary artery disease (CAD)	Cardiovascular and metabolic markers	Participation in physical activity monitoring	All	-0.044 (0.025)	0.08	0.007 (0.051)	0.88		0.24	-0.029 (0.037)	0.44	-0.028 (0.035)	0.42
Coronary artery disease (CAD)	Cardiovascular and metabolic markers	Participation in physical activity monitoring	Female	-0.014 (0.017)	0.39	0.052 (0.033)	0.12		0.02	0.011 (0.023)	0.62	0.016 (0.024)	0.51
Coronary artery disease (CAD)	Cardiovascular and metabolic markers	Participation in physical activity monitoring	Male	-0.03 (0.017)	0.077	-0.053 (0.034)	0.12		0.37	-0.054 (0.026)	0.039	-0.05 (0.029)	0.081
Coronary artery disease (CAD)	Cardiovascular and metabolic markers	Percentage FFQs completed	All	-0.33 (0.227)	0.15	-0.289 (0.46)	0.53		0.92	-0.708 (0.276)	0.01	-0.703 (0.283)	0.013
Coronary artery disease (CAD)	Cardiovascular and metabolic markers	Percentage FFQs completed	Female	-0.169 (0.294)	0.57	0.223 (0.594)	0.71		0.45	-0.354 (0.402)	0.38	-0.337 (0.412)	0.41
Coronary artery disease (CAD)	Cardiovascular and metabolic markers	Percentage FFQs completed	Male	-0.507 (0.263)	0.058	-0.826 (0.532)	0.13		0.49	-0.863 (0.385)	0.025	-0.848 (0.39)	0.03
Diastolic blood pressure (DBP)	Cardiovascular and metabolic markers	Aide memoire	All	0.001 (0.002)	0.64	-0.002 (0.007)	0.82		0.69	0.002 (0.003)	0.51	0.004 (0.003)	0.22
Diastolic blood pressure (DBP)	Cardiovascular and metabolic markers	Aide memoire	Female	0.002 (0.003)	0.55	-0.002 (0.01)	0.8		0.63	0.003 (0.005)	0.48	0.003 (0.005)	0.56
Diastolic blood pressure (DBP)	Cardiovascular and metabolic markers	Aide memoire	Male	0.0004 (0.003)	0.9	0.0002 (0.01)	0.98		0.98	0.001 (0.005)	0.76	0.0008 (0.005)	0.88
Diastolic blood pressure (DBP)	Cardiovascular and metabolic markers	Participation in MHQ	All	-0.007 (0.003)	0.024	-0.014 (0.009)	0.12		0.4	-0.007 (0.003)	0.023	-0.006 (0.003)	0.064
Diastolic blood pressure (DBP)	Cardiovascular and metabolic markers	Participation in MHQ	Female	-0.007 (0.004)	0.051	-0.013 (0.01)	0.21		0.53	-0.01 (0.004)	0.018	-0.009 (0.004)	0.036
Diastolic blood pressure (DBP)	Cardiovascular and metabolic markers	Participation in MHQ	Male	-0.007 (0.003)	0.046	-0.012 (0.01)	0.24		0.6	-0.009 (0.004)	0.038	-0.008 (0.005)	0.094
Diastolic blood pressure (DBP)	Cardiovascular and metabolic markers	Participation in physical activity monitoring	All	-0.01 (0.006)	0.1	-0.02 (0.017)	0.24		0.51	-0.011 (0.008)	0.16	-0.008 (0.008)	0.36
Diastolic blood pressure (DBP)	Cardiovascular and metabolic markers	Participation in physical activity monitoring	Female	-0.008 (0.004)	0.036	-0.021 (0.011)	0.064		0.23	-0.01 (0.005)	0.064	-0.008 (0.005)	0.13
Diastolic blood pressure (DBP)	Cardiovascular and metabolic markers	Participation in physical activity monitoring	Male	-0.001 (0.004)	0.78	0.003 (0.011)	0.82		0.73	0.002 (0.006)	0.76	0.002 (0.006)	0.75
Diastolic blood pressure (DBP)	Cardiovascular and metabolic markers	Percentage FFQs completed	All	-0.001 (0.051)	0.99	-0.1 (0.149)	0.5		0.48	-0.018 (0.056)	0.75	-0.023 (0.058)	0.7
Diastolic blood pressure (DBP)	Cardiovascular and metabolic markers	Percentage FFQs completed	Female	-0.044 (0.066)	0.5	-0.129 (0.193)	0.51		0.64	-0.048 (0.079)	0.55	-0.036 (0.082)	0.66
Diastolic blood pressure (DBP)	Cardiovascular and metabolic markers	Percentage FFQs completed	Male	0.041 (0.057)	0.47	-0.064 (0.166)	0.7		0.5	0.025 (0.078)	0.75	0.024 (0.077)	0.75
Fasting glucose	Cardiovascular and metabolic markers	Aide memoire	All	-0.006 (0.037)	0.88	-0.04 (0.069)	0.56		0.55	-0.029 (0.051)	0.58	-0.029 (0.05)	0.56
Fasting glucose	Cardiovascular and metabolic markers	Aide memoire	Female	-0.036 (0.065)	0.58	-0.115 (0.121)	0.35		0.44	-0.079 (0.073)	0.28	-0.081 (0.071)	0.25
Fasting glucose	Cardiovascular and metabolic markers	Aide memoire	Male	0.018 (0.053)	0.74	0.03 (0.098)	0.76		0.84	0.028 (0.072)	0.7	0.021 (0.091)	0.82
Fasting glucose	Cardiovascular and metabolic markers	Participation in MHQ	All	-0.04 (0.04)	0.33	0.058 (0.072)	0.43		0.12	-0.022 (0.05)	0.67	-0.013 (0.049)	0.79
Fasting glucose	Cardiovascular and metabolic markers	Participation in MHQ	Female	-0.031 (0.054)	0.57	0.088 (0.098)	0.38		0.16	-0.02 (0.066)	0.76	-0.031 (0.07)	0.66
Fasting glucose	Cardiovascular and metabolic markers	Participation in MHQ	Male	-0.068 (0.047)	0.16	-0.003 (0.086)	0.98		0.37	0.004 (0.069)	0.96	0.009 (0.068)	0.9
Fasting glucose	Cardiovascular and metabolic markers	Participation in physical activity monitoring	All	0.035 (0.086)	0.68	0.207 (0.159)	0.2		0.2	0.177 (0.128)	0.17	0.177 (0.129)	0.17
Fasting glucose	Cardiovascular and metabolic markers	Participation in physical activity monitoring	Female	0.02 (0.058)	0.73	0.101 (0.108)	0.36		0.36	0.047 (0.082)	0.56	0.047 (0.083)	0.57
Fasting glucose	Cardiovascular and metabolic markers	Participation in physical activity monitoring	Male	0.012 (0.064)	0.85	0.103 (0.118)	0.39		0.25	0.108 (0.09)	0.23	0.11 (0.103)	0.29
Fasting glucose	Cardiovascular and metabolic markers	Percentage FFQs completed	All	-0.122 (0.793)	0.88	1.127 (1.466)	0.45		0.32	-0.204 (0.931)	0.83	-0.171 (0.932)	0.85
Fasting glucose	Cardiovascular and metabolic markers	Percentage FFQs completed	Female	-0.96 (1.192)	0.43	0.628 (2.214)	0.78		0.4	-1.883 (1.401)	0.18	-1.891 (1.49)	0.2
Fasting glucose	Cardiovascular and metabolic markers	Percentage FFQs completed	Male	0.724 (1.08)	0.51	1.77 (2.015)	0.39		0.54	0.631 (1.291)	0.63	0.63 (1.256)	0.62
Fasting insulin	Cardiovascular and metabolic markers	Aide memoire	All	0.305 (0.102)	0.01	1.052 (0.568)	0.089		0.21	0.265 (0.125)	0.034	0.305 (0.147)	0.038
Fasting insulin	Cardiovascular and metabolic markers	Aide memoire	Female	0.309 (0.157)	0.07	1.32 (0.889)	0.16		0.27	0.286 (0.175)	0.1	0.265 (0.197)	0.18
Fasting insulin	Cardiovascular and metabolic markers	Aide memoire	Male	0.297 (0.129)	0.039	0.891 (0.742)	0.25		0.31	0.213 (0.174)	0.22	0.167 (0.175)	0.34
Fasting insulin	Cardiovascular and metabolic markers	Participation in MHQ	All	0.026 (0.155)	0.87	0.988 (0.878)	0.28		0.29	0.137 (0.115)	0.23	0.162 (0.136)	0.23
Fasting insulin	Cardiovascular and metabolic markers	Participation in MHQ	Female	0.058 (0.169)	0.74	1.432 (0.926)	0.15		0.16	-0.108 (0.164)	0.51	0.1 (0.177)	0.57
Fasting insulin	Cardiovascular and metabolic markers	Participation in MHQ	Male	-0.025 (0.191)	0.9	0.534 (1.129)	0.64		0.62	-0.009 (0.168)	0.96	0.193 (0.239)	0.42
Fasting insulin	Cardiovascular and metabolic markers	Participation in physical activity monitoring	All	0.27 (0.21)	0.22	0.248 (1.2)	0.84		0.98	-0.015 (0.294)	0.96	-0.071 (0.297)	0.81
Fasting insulin	Cardiovascular and metabolic markers	Participation in physical activity monitoring	Female	0.158 (0.142)	0.29	0.462 (0.813)	0.58		0.69	0.029 (0.191)	0.88	0.019 (0.2)	0.92
Fasting insulin	Cardiovascular and metabolic markers	Participation in physical activity monitoring	Male	0.104 (0.156)	0.51	-0.176 (0.894)	0.85		0.74	0.13 (0.214)	0.54	0.106 (0.206)	0.61
Fasting insulin	Cardiovascular and metabolic markers	Percentage FFQs completed	All	3.529 (1.761)	0.066	3.612 (10.511)	0.74		0.99	3.12 (2.189)	0.15	2.47 (2.305)	0.28
Fasting insulin	Cardiovascular and metabolic markers	Percentage FFQs completed	Female	3.819 (2.9)	0.21	14.128 (17.003)	0.42		0.55	3.421 (3.066)	0.26	2.484 (3.133)	0.43
Fasting insulin	Cardiovascular and metabolic markers	Percentage FFQs completed	Male	3.157 (2.241)	0.18	-6.754 (12.881)	0.61		0.41	3.263 (3.07)	0.29	0.591 (2.999)	0.84
Fasting insulin adjusted for BMI	Cardiovascular and metabolic markers	Aide memoire	All	0.134 (0.123)	0.3	0.462 (0.692)	0.52		0.64	0.108 (0.15)	0.47	-0.027 (0.188)	0.89
Fasting insulin adjusted for BMI	Cardiovascular and metabolic markers	Aide memoire	Female	0.065 (0.178)	0.72	0.516 (1.003)	0.62		0.66	0.089 (0.212)	0.67	0.09 (0.226)	0.69
Fasting insulin adjusted for BMI	Cardiovascular and metabolic markers	Aide memoire	Male	0.194 (0.154)	0.23	0.459 (0.834)	0.59		0.73	0.14 (0.196)	0.48	0.14 (0.213)	0.51
Fasting insulin adjusted for BMI	Cardiovascular and metabolic markers	Participation in MHQ	All	0.104 (0.112)	0.37	-0.059 (0.633)	0.93		0.8	0.042 (0.128)	0.75	0.04 (0.129)	0.76
Fasting insulin adjusted for BMI	Cardiovascular and metabolic markers	Participation in MHQ	Female	0.15 (0.121)	0.24	0.42 (0.656)	0.54		0.67	-0.009 (0.162)	0.95	-0.025 (0.167)	0.88
Fasting insulin adjusted for BMI	Cardiovascular and metabolic markers	Participation in MHQ	Male	0.031 (0.151)	0.84	-0.574 (0.834)	0.51		0.48	-0.016 (0.194)	0.93	-0.127 (0.2)	0.53
Fasting insulin adjusted for BMI	Cardiovascular and metabolic markers	Participation in physical activity monitoring	All	0.365 (0.362)	0.33	-0.26 (2.049)	0.9		0.76	0.095 (0.329)	0.77	0.098 (0.372)	0.79
Fasting insulin adjusted for BMI	Cardiovascular and metabolic markers	Participation in physical activity monitoring	Female	0.283 (0.237)	0.26	0.726 (1.341)	0.6		0.74	0.177 (0.231)	0.44	0.121 (0.228)	0.6
Fasting insulin adjusted for BMI	Cardiovascular and metabolic markers	Participation in physical activity monitoring	Male	0.049 (0.185)	0.8	-1.095 (1.005)	0.3		0.22	-0.017 (0.247)	0.94	-0.056 (0.278)	0.84
Fasting insulin adjusted for BMI	Cardiovascular and metabolic markers	Percentage FFQs completed	All	2.423 (2.145)	0.28	-3.274 (12.068)	0.79		0.64	3.529 (2.472)	0.15	3.298 (2.597)	0.2
Fasting insulin adjusted for BMI	Cardiovascular and metabolic markers	Percentage FFQs completed	Female	2.435 (3.288)	0.47	4.278 (18.683)	0.82		0.92	4.649 (3.48)	0.18	3.822 (3.484)	0.27
Fasting insulin adjusted for BMI	Cardiovascular and metabolic markers	Percentage FFQs completed	Male	2.181 (2.663)	0.43	-10.284 (14.46)	0.49		0.1	1.769 (3.385)	0.6	1.769 (3.206)	0.58
HDL cholesterol	Cardiovascular and metabolic markers	Aide memoire	All	0.008 (0.014)	0.56	0.029 (0.021)	0.17		0.18	0.011 (0.022)	0.6	0.012 (0.02)	0.53
HDL cholesterol	Cardiovascular and metabolic markers	Aide memoire	Female	-0.003 (0.019)	0.9	0.024 (0.029)	0.41		0.23	0.007 (0.03)	0.83	0.035 (0.039)	0.37
HDL cholesterol	Cardiovascular and metabolic markers	Aide memoire	Male	0.021 (0.02)	0.28	0.04 (0.029)	0.18		0.39	0.016 (0.032)	0.61	0.012 (0.038)	0.76
HDL cholesterol	Cardiovascular and metabolic markers	Participation in MHQ	All	0.027 (0.02)	0.17	0.037 (0.03)	0.22		0.67	0.048 (0.019)	0.01	0.048 (0.019)	0.011
HDL cholesterol	Cardiovascular and metabolic markers	Participation in MHQ	Female	0.055 (0.022)	0.013	0.073 (0.033)	0.029		0.48	0.082 (0.026)	0.001	0.082 (0.024)	0.0005
HDL cholesterol	Cardiovascular and metabolic markers	Participation in MHQ	Male	-0.004 (0.023)	0.88	-0.004 (0.035)	0.9		0.98	0.008 (0.028)	0.77	-0.06 (0.037)	0.11
HDL cholesterol	Cardiovascular and metabolic markers	Participation in physical activity monitoring	All	0.015 (0.038)	0.7	0.031 (0.057)	0.58		0.69	0.013 (0.051)	0.8	-0.063 (0.063)	0.32
HDL cholesterol	Cardiovascular and metabolic markers	Participation in physical activity monitoring	Female	0.013 (0.023)	0.58	0.032 (0.035)	0.36		0.45	0.014 (0.035)	0.69	0.014 (0.036)	0.71
HDL cholesterol	Cardiovascular and metabolic markers	Participation in physical activity monitoring	Male	0.002 (0.027)	0.94	0.004 (0.041)	0.92		0.95	0.008 (0.038)	0.84	-0.041 (0.048)	0.39
HDL cholesterol	Cardiovascular and metabolic markers	Percentage FFQs completed	All	0.136 (0.333)	0.68	0.399 (0.501)	0.43		0.48	0.229 (0.393)	0.56	0.225 (0.379)	0.55
HDL cholesterol	Cardiovascular and metabolic markers	Percentage FFQs completed	Female	0.254 (0.376)	0.5	0.474 (0.565)	0.4		0.6	0.149 (0.528)	0.78	0.145 (0.525)	0.78
HDL cholesterol	Cardiovascular and metabolic markers	Percentage FFQs completed	Male	0.072 (0.434)	0.87	0.426 (0.652)	0.52		0.47	0.427 (0.526)	0.42	0.427 (0.548)	0.44
Homocysteine	Cardiovascular and metabolic markers	Aide memoire	All	0.045 (0.023)	0.072	0.067 (0.053)	0.23		0.65	0.061 (0.03)	0.043	0.045 (0.037)	0.22
Homocysteine	Cardiovascular and metabolic markers	Aide memoire	Female	0.028 (0.031)	0.37	0.127 (0.065)	0.08		0.11	0.062 (0.04)	0.12	0.06 (0.041)	0.14
Homocysteine	Cardiovascular and metabolic markers	Aide memoire	Male	0.058 (0.03)	0.08	-0.005 (0.067)	0.94		0.26	0.067 (0.04)	0.097	0.067 (0.041)	0.1
Homocysteine	Cardiovascular and metabolic markers	Participation in MHQ	All	0.022 (0.022)	0.35	0.067 (0.049)	0.2		0.32	0.031 (0.024)	0.19	0.031 (0.024)	0.18
Homocysteine	Cardiovascular and metabolic markers	Participation in MHQ	Female	0.017 (0.024)	0.49	0.033 (0.053)	0.54		0.7	0.005 (0.033)	0.89	0.005 (0.032)	0.89
Homocysteine	Cardiovascular and metabolic markers	Participation in MHQ	Male	0.025 (0.034)	0.48	0.099 (0.076)	0.22		0.3	0.046 (0.036)	0.2	0.045 (0.036)	0.21
Homocysteine	Cardiovascular and metabolic markers	Participation in physical activity monitoring	All	0.021 (0.065)	0.75	-0.065 (0.148)	0.67		0.53	0.011 (0.065)	0.87	0.011 (0.068)	0.87
Homocysteine	Cardiovascular and metabolic markers	Participation in physical activity monitoring	Female	-0.016 (0.035)	0.66	-0.004 (0.082)	0.96		0.88	0.006 (0.043)	0.89	0.006 (0.044)	0.89
Homocysteine	Cardiovascular and metabolic markers	Participation in physical activity monitoring	Male	0.037 (0.037)	0.35	-0.071 (0.081)	0.4		0.15	-0.00001 (0.049)	1	-0.0002 (0.048)	1
Homocysteine	Cardiovascular and metabolic markers	Percentage FFQs completed	All	0.509 (0.398)	0.23	-0.48 (0.861)	0.59		0.22	0.037 (0.489)	0.94	0.028 (0.482)	0.95
Homocysteine	Cardiovascular and metabolic markers	Percentage FFQs completed	Female	0.329 (0.531)	0.55	-0.624 (1.188)	0.61		0.39	-0.118 (0.649)	0.86	-0.115 (0.652)	0.86
Homocysteine	Cardiovascular and metabolic markers	Percentage FFQs completed	Male	0.556 (0.525)	0.31	-0.366 (1.165)	0.76		0.28	-0.119 (0.687)	0.86	-0.119 (0.689)	0.86
IgA nephropathy	Cardiovascular and metabolic markers	Aide memoire	All	0.009 (0.006)	0.17	0.02 (0.018)	0.29		0.51	0.015 (0.009)	0.089	0.011 (0.01)	0.26
IgA nephropathy	Cardiovascular and metabolic markers	Aide memoire	Female	-0.002 (0.009)	0.86	-0.016 (0.026)	0.55		0.56	-0.003 (0.012)	0.83	-0.002 (0.013)	0.87
IgA nephropathy	Cardiovascular and metabolic markers	Aide memoire	Male	0.024 (0.013)	0.073	0.063 (0.034)	0.082		0.24	0.051 (0.014)	0.0002	0.046 (0.015)	0.003
IgA nephropathy	Cardiovascular and metabolic markers	Participation in MHQ	All	-0.017 (0.008)	0.07	-0.032 (0.024)	0.2		0.5	-0.025 (0.009)	0.004	-0.005 (0.011)	0.66
IgA nephropathy	Cardiovascular and metabolic markers	Participation in MHQ	Female	-0.008 (0.009)	0.38	-0.006 (0.026)	0.82		0.93	-0.015 (0.011)	0.16	0.007 (0.012)	0.57
IgA nephropathy	Cardiovascular and metabolic markers	Participation in MHQ	Male	-0.024 (0.01)	0.032	-0.053 (0.027)	0.073		0.27	-0.037 (0.012)	0.002	-0.023 (0.015)	0.14
IgA nephropathy	Cardiovascular and metabolic markers	Participation in physical activity monitoring	All	-0.05 (0.016)	0.009	-0.117 (0.042)	0.016		0.11	-0.052 (0.022)	0.017	-0.052 (0.025)	0.036
IgA nephropathy	Cardiovascular and metabolic markers	Participation in physical activity monitoring	Female	-0.028 (0.011)	0.021	-0.067 (0.028)	0.033		0.15	-0.038 (0.014)	0.008	-0.029 (0.016)	0.066
IgA nephropathy	Cardiovascular and metabolic markers	Participation in physical activity monitoring	Male	-0.019 (0.011)	0.11	-0.044 (0.031)	0.18		0.37	-0.014 (0.016)	0.39	-0.014 (0.016)	0.4
IgA nephropathy	Cardiovascular and metabolic markers	Percentage FFQs completed	All	-0.227 (0.171)	0.21	-0.754 (0.461)	0.13		0.24	-0.41 (0.154)	0.008	-0.318 (0.17)	0.061
IgA nephropathy	Cardiovascular and metabolic markers	Percentage FFQs completed	Female	0.022 (0.214)	0.92	-0.765 (0.562)	0.2		0.16	-0.105 (0.207)	0.61	-0.107 (0.213)	0.62
IgA nephropathy	Cardiovascular and metabolic markers	Percentage FFQs completed	Male	-0.432 (0.162)	0.019	-0.542 (0.444)	0.24		0.79	-0.427 (0.217)	0.049	-0.374 (0.226)	0.098
Insulin resistance	Cardiovascular and metabolic markers	Aide memoire	All	0.038 (0.047)	0.42	0.314 (0.133)	0.022		0.032	-0.008 (0.07)	0.91	-0.017 (0.068)	0.8
Insulin resistance	Cardiovascular and metabolic markers	Aide memoire	Female	0.028 (0.067)	0.67	0.428 (0.191)	0.03		0.031	0.027 (0.093)	0.77	-0.016 (0.094)	0.86
Insulin resistance	Cardiovascular and metabolic markers	Aide memoire	Male	0.048 (0.064)	0.46	0.203 (0.189)	0.29		0.38	0.07 (0.097)	0.47	0.056 (0.101)	0.58
Insulin resistance	Cardiovascular and metabolic markers	Participation in MHQ	All	-0.015 (0.06)	0.81	-0.017 (0.179)	0.92		0.99	-0.05 (0.058)	0.39	-0.053 (0.062)	0.4
Insulin resistance	Cardiovascular and metabolic markers	Participation in MHQ	Female	-0.054 (0.068)	0.43	0.004 (0.202)	0.99		0.76	-0.049 (0.081)	0.55	-0.058 (0.083)	0.48
Insulin resistance	Cardiovascular and metabolic markers	Participation in MHQ	Male	0.018 (0.072)	0.81	-0.042 (0.214)	0.85		0.77	-0.086 (0.083)	0.3	-0.198 (0.099)	0.046
Insulin resistance	Cardiovascular and metabolic markers	Participation in physical activity monitoring	All	0.183 (0.139)	0.19	0.201 (0.413)	0.63		0.96	0.113 (0.157)	0.47	0.103 (0.156)	0.51
Insulin resistance	Cardiovascular and metabolic markers	Participation in physical activity monitoring	Female	0.03 (0.092)	0.75	0.218 (0.271)	0.43		0.46	0.032 (0.107)	0.76	0.029 (0.108)	0.79
Insulin resistance	Cardiovascular and metabolic markers	Participation in physical activity monitoring	Male	0.164 (0.085)	0.06	-0.032 (0.25)	0.9		0.41	0.05 (0.121)	0.68	0.027 (0.121)	0.83
Insulin resistance	Cardiovascular and metabolic markers	Percentage FFQs completed	All	-0.421 (0.882)	0.64	-2.649 (2.6)	0.31		0.37	0.922 (1.187)	0.44	1.26 (1.143)	0.27
Insulin resistance	Cardiovascular and metabolic markers	Percentage FFQs completed	Female	-0.808 (1.214)	0.51	-2.606 (3.594)	0.47		0.6	1.387 (1.672)	0.41	2.122 (1.644)	0.2
Insulin resistance	Cardiovascular and metabolic markers	Percentage FFQs completed	Male	0.059 (1.112)	0.96	-2.604 (3.272)	0.43		0.35	0.794 (1.568)	0.61	0.8 (1.566)	0.61
Insulin secretion	Cardiovascular and metabolic markers	Aide memoire	All	-0.07 (0.05)	0.19	0.049 (0.087)	0.59		0.01	-0.023 (0.062)	0.71	-0.056 (0.09)	0.53
Insulin secretion	Cardiovascular and metabolic markers	Aide memoire	Female	-0.115 (0.069)	0.13	-0.029 (0.122)	0.82		0.41	-0.068 (0.087)	0.44	-0.059 (0.087)	0.5
Insulin secretion	Cardiovascular and metabolic markers	Aide memoire	Male	-0.032 (0.071)	0.66	0.125 (0.126)	0.35		0.12	-0.007 (0.088)	0.94	0.014 (0.093)	0.88
Insulin secretion	Cardiovascular and metabolic markers	Participation in MHQ	All	-0.049 (0.042)	0.27	-0.12 (0.074)	0.14		0.19	-0.028 (0.053)	0.6	-0.028 (0.056)	0.62
Insulin secretion	Cardiovascular and metabolic markers	Participation in MHQ	Female	-0.05 (0.056)	0.39	-0.125 (0.099)	0.24		0.35	-0.066 (0.073)	0.36	-0.064 (0.072)	0.37
Insulin secretion	Cardiovascular and metabolic markers	Participation in MHQ	Male	-0.072 (0.064)	0.29	-0.14 (0.115)	0.26		0.49	-0.021 (0.084)	0.81	-0.186 (0.111)	0.094
Insulin secretion	Cardiovascular and metabolic markers	Participation in physical activity monitoring	All	0.058 (0.116)	0.63	-0.035 (0.204)	0.87		0.5	0.153 (0.151)	0.31	0.153 (0.153)	0.32
Insulin secretion	Cardiovascular and metabolic markers	Participation in physical activity monitoring	Female	0.029 (0.078)	0.72	-0.04 (0.138)	0.78		0.37	0.032 (0.101)	0.75	0.031 (0.102)	0.76
Insulin secretion	Cardiovascular and metabolic markers	Participation in physical activity monitoring	Male	0.019 (0.086)	0.83	-0.001 (0.152)	1		0.88	0.101 (0.109)	0.36	0.043 (0.132)	0.74
Insulin secretion	Cardiovascular and metabolic markers	Percentage FFQs completed	All	0.143 (0.914)	0.88	-0.488 (1.679)	0.78		0.66	-0.267 (1.073)	0.8	-0.316 (1.097)	0.77
Insulin secretion	Cardiovascular and metabolic markers	Percentage FFQs completed	Female	-1.261 (1.59)	0.45	-2.285 (2.925)	0.45		0.68	-2.297 (1.494)	0.12	-2.291 (1.509)	0.13
Insulin secretion	Cardiovascular and metabolic markers	Percentage FFQs completed	Male	1.412 (1.237)	0.28	1.618 (2.219)	0.48		0.91	0.425 (1.599)	0.79	0.424 (1.543)	0.78
LDL cholesterol	Cardiovascular and metabolic markers	Aide memoire	All	-0.013 (0.014)	0.37	0.002 (0.022)	0.93		0.37	-0.005 (0.021)	0.82	-0.004 (0.023)	0.87
LDL cholesterol	Cardiovascular and metabolic markers	Aide memoire	Female	-0.03 (0.019)	0.11	-0.012 (0.029)	0.68		0.4	-0.004 (0.028)	0.88	-0.004 (0.028)	0.88
LDL cholesterol	Cardiovascular and metabolic markers	Aide memoire	Male	0.006 (0.019)	0.75	0.015 (0.029)	0.62		0.7	-0.022 (0.03)	0.45	-0.026 (0.03)	0.4
LDL cholesterol	Cardiovascular and metabolic markers	Participation in MHQ	All	-0.047 (0.017)	0.008	-0.058 (0.027)	0.032		0.59	-0.003 (0.021)	0.87	0.014 (0.02)	0.47
LDL cholesterol	Cardiovascular and metabolic markers	Participation in MHQ	Female	-0.042 (0.02)	0.043	-0.059 (0.031)	0.066		0.49	0.02 (0.028)	0.47	0.022 (0.035)	0.53
LDL cholesterol	Cardiovascular and metabolic markers	Participation in MHQ	Male	-0.05 (0.021)	0.019	-0.053 (0.032)	0.11		0.92	-0.043 (0.03)	0.15	-0.05 (0.033)	0.13
LDL cholesterol	Cardiovascular and metabolic markers	Participation in physical activity monitoring	All	-0.013 (0.037)	0.73	-0.056 (0.056)	0.32		0.31	0.024 (0.054)	0.66	0.047 (0.054)	0.38
LDL cholesterol	Cardiovascular and metabolic markers	Participation in physical activity monitoring	Female	0.003 (0.023)	0.91	-0.011 (0.036)	0.77		0.63	0.044 (0.037)	0.23	0.05 (0.047)	0.28
LDL cholesterol	Cardiovascular and metabolic markers	Participation in physical activity monitoring	Male	-0.016 (0.027)	0.57	-0.048 (0.042)	0.25		0.31	-0.044 (0.037)	0.24	-0.039 (0.042)	0.35
LDL cholesterol	Cardiovascular and metabolic markers	Percentage FFQs completed	All	-0.587 (0.287)	0.044	-0.439 (0.442)	0.32		0.66	-0.174 (0.377)	0.64	0.334 (0.411)	0.42
LDL cholesterol	Cardiovascular and metabolic markers	Percentage FFQs completed	Female	-0.658 (0.38)	0.087	-0.383 (0.585)	0.51		0.54	0.068 (0.525)	0.9	0.283 (0.512)	0.58
LDL cholesterol	Cardiovascular and metabolic markers	Percentage FFQs completed	Male	-0.478 (0.35)	0.18	-0.473 (0.539)	0.38		0.99	-0.512 (0.534)	0.34	-0.526 (0.524)	0.32
Leptin adjusted for BMI	Cardiovascular and metabolic markers	Aide memoire	All	-0.049 (0.044)	0.31	-0.324 (0.243)	0.22		0.29	-0.107 (0.05)	0.031	-0.115 (0.047)	0.015
Leptin adjusted for BMI	Cardiovascular and metabolic markers	Aide memoire	Female	0.059 (0.066)	0.4	-0.374 (0.36)	0.33		0.26	0.03 (0.07)	0.66	0.019 (0.071)	0.78
Leptin adjusted for BMI	Cardiovascular and metabolic markers	Aide memoire	Male	-0.163 (0.05)	0.011	-0.28 (0.277)	0.35		0.68	-0.149 (0.068)	0.028	-0.146 (0.066)	0.026
Leptin adjusted for BMI	Cardiovascular and metabolic markers	Participation in MHQ	All	0.044 (0.029)	0.17	-0.243 (0.163)	0.18		0.06	0.066 (0.037)	0.077	0.081 (0.05)	0.1
Leptin adjusted for BMI	Cardiovascular and metabolic markers	Participation in MHQ	Female	0.085 (0.039)	0.063	-0.175 (0.22)	0.45		0.25	0.077 (0.053)	0.14	0.074 (0.055)	0.18
Leptin adjusted for BMI	Cardiovascular and metabolic markers	Participation in MHQ	Male	-0.007 (0.044)	0.88	-0.347 (0.244)	0.2		0.17	-0.002 (0.058)	0.97	0.007 (0.057)	0.91
Leptin adjusted for BMI	Cardiovascular and metabolic markers	Participation in physical activity monitoring	All	0.097 (0.081)	0.26	-0.19 (0.454)	0.69		0.54	0.069 (0.103)	0.5	0.047 (0.109)	0.67
Leptin adjusted for BMI	Cardiovascular and metabolic markers	Participation in physical activity monitoring	Female	0.016 (0.062)	0.8	-0.209 (0.36)	0.58		0.54	0.005 (0.071)	0.95	-0.000002 (0.072)	1
Leptin adjusted for BMI	Cardiovascular and metabolic markers	Participation in physical activity monitoring	Male	0.087 (0.06)	0.19	0.003 (0.331)	0.99		0.54	0.1 (0.073)	0.17	0.099 (0.076)	0.19
Leptin adjusted for BMI	Cardiovascular and metabolic markers	Percentage FFQs completed	All	1.722 (0.593)	0.02	-1.063 (3.296)	0.76		0.32	1.948 (0.78)	0.012	1.817 (0.825)	0.028
Leptin adjusted for BMI	Cardiovascular and metabolic markers	Percentage FFQs completed	Female	2.544 (0.972)	0.031	-2.909 (5.413)	0.61		0.34	2.398 (1.146)	0.036	2.052 (1.08)	0.057
Leptin adjusted for BMI	Cardiovascular and metabolic markers	Percentage FFQs completed	Male	0.724 (0.865)	0.43	0.961 (5.045)	0.85		0.96	0.983 (1.159)	0.4	0.983 (1.217)	0.42
Pulse pressure	Cardiovascular and metabolic markers	Aide memoire	All	-0.001 (0.004)	0.81	-0.005 (0.013)	0.67		0.72	-0.001 (0.005)	0.8	-0.002 (0.005)	0.76
Pulse pressure	Cardiovascular and metabolic markers	Aide memoire	Female	0.003 (0.005)	0.58	0.011 (0.015)	0.46		0.53	0.002 (0.007)	0.74	-0.002 (0.007)	0.75
Pulse pressure	Cardiovascular and metabolic markers	Aide memoire	Male	-0.005 (0.006)	0.39	-0.024 (0.018)	0.19		0.27	-0.006 (0.007)	0.38	-0.005 (0.007)	0.53
Pulse pressure	Cardiovascular and metabolic markers	Participation in MHQ	All	0.003 (0.004)	0.52	0.008 (0.014)	0.55		0.68	0.0009 (0.005)	0.85	0.004 (0.005)	0.34
Pulse pressure	Cardiovascular and metabolic markers	Participation in MHQ	Female	0.002 (0.005)	0.61	0.003 (0.015)	0.83		0.96	0.001 (0.006)	0.84	0.0009 (0.0063)	0.88
Pulse pressure	Cardiovascular and metabolic markers	Participation in MHQ	Male	0.003 (0.006)	0.6	0.015 (0.017)	0.39		0.47	0.005 (0.007)	0.47	0.005 (0.007)	0.47
Pulse pressure	Cardiovascular and metabolic markers	Participation in physical activity monitoring	All	0.02 (0.011)	0.08	0.03 (0.035)	0.4		0.77	0.023 (0.013)	0.076	0.016 (0.013)	0.24
Pulse pressure	Cardiovascular and metabolic markers	Participation in physical activity monitoring	Female	0.01 (0.006)	0.12	0.014 (0.02)	0.47		0.82	0.013 (0.008)	0.1	0.007 (0.008)	0.36
Pulse pressure	Cardiovascular and metabolic markers	Participation in physical activity monitoring	Male	0.01 (0.008)	0.22	0.015 (0.025)	0.54		0.82	0.005 (0.009)	0.56	-0.001 (0.01)	0.92
Pulse pressure	Cardiovascular and metabolic markers	Percentage FFQs completed	All	0.07 (0.077)	0.37	0.159 (0.242)	0.52		0.7	0.058 (0.088)	0.51	0.044 (0.094)	0.64
Pulse pressure	Cardiovascular and metabolic markers	Percentage FFQs completed	Female	-0.005 (0.103)	0.96	0.123 (0.325)	0.71		0.68	0.074 (0.125)	0.56	0.075 (0.126)	0.55
Pulse pressure	Cardiovascular and metabolic markers	Percentage FFQs completed	Male	0.15 (0.094)	0.12	0.189 (0.295)	0.53		0.89	0.272 (0.128)	0.034	0.257 (0.129)	0.046
Resting heart rate	Cardiovascular and metabolic markers	Aide memoire	All	-0.004 (0.002)	0.11	-0.013 (0.005)	0.014		0.047	-0.003 (0.003)	0.27	-0.003 (0.003)	0.37
Resting heart rate	Cardiovascular and metabolic markers	Aide memoire	Female	-0.001 (0.003)	0.74	-0.013 (0.008)	0.09		0.09	-0.003 (0.004)	0.56	-0.002 (0.005)	0.67
Resting heart rate	Cardiovascular and metabolic markers	Aide memoire	Male	-0.007 (0.003)	0.029	-0.013 (0.007)	0.066		0.31	-0.009 (0.005)	0.038	-0.009 (0.005)	0.041
Resting heart rate	Cardiovascular and metabolic markers	Participation in MHQ	All	0.002 (0.003)	0.41	-0.002 (0.007)	0.77		0.48	0.003 (0.003)	0.38	0.004 (0.003)	0.2
Resting heart rate	Cardiovascular and metabolic markers	Participation in MHQ	Female	0.001 (0.004)	0.72	-0.002 (0.008)	0.81		0.67	-0.001 (0.004)	0.82	-0.001 (0.004)	0.78
Resting heart rate	Cardiovascular and metabolic markers	Participation in MHQ	Male	0.004 (0.003)	0.29	-0.001 (0.008)	0.9		0.53	0.001 (0.004)	0.73	0.004 (0.004)	0.33
Resting heart rate	Cardiovascular and metabolic markers	Participation in physical activity monitoring	All	-0.003 (0.006)	0.61	-0.003 (0.014)	0.84		0.99	0.0008 (0.008)	0.91	0.0009 (0.0078)	0.91
Resting heart rate	Cardiovascular and metabolic markers	Participation in physical activity monitoring	Female	-0.003 (0.004)	0.39	-0.008 (0.009)	0.37		0.56	-0.004 (0.005)	0.49	-0.003 (0.005)	0.52
Resting heart rate	Cardiovascular and metabolic markers	Participation in physical activity monitoring	Male	0.0005 (0.004)	0.89	0.007 (0.009)	0.41		0.39	0.0008 (0.005)	0.87	0.001 (0.0054)	0.84
Resting heart rate	Cardiovascular and metabolic markers	Percentage FFQs completed	All	0.028 (0.045)	0.53	-0.123 (0.105)	0.25		0.12	-0.045 (0.057)	0.42	-0.045 (0.059)	0.44
Resting heart rate	Cardiovascular and metabolic markers	Percentage FFQs completed	Female	0.031 (0.057)	0.6	-0.133 (0.135)	0.33		0.19	0.034 (0.074)	0.64	0.041 (0.076)	0.59
Resting heart rate	Cardiovascular and metabolic markers	Percentage FFQs completed	Male	0.023 (0.063)	0.71	-0.089 (0.149)	0.55		0.41	0.022 (0.09)	0.8	0.024 (0.087)	0.78
Stroke	Cardiovascular and metabolic markers	Aide memoire	All	0.039 (0.05)	0.47	-0.626 (0.344)	0.14		0.12	0.048 (0.05)	0.33	0.041 (0.056)	0.46
Stroke	Cardiovascular and metabolic markers	Aide memoire	Female	0.056 (0.055)	0.36	-0.859 (0.425)	0.11		0.02	0.059 (0.063)	0.34	0.089 (0.074)	0.23
Stroke	Cardiovascular and metabolic markers	Aide memoire	Male	0.018 (0.093)	0.86	-0.407 (0.868)	0.66		0.65	0.083 (0.078)	0.29	0.128 (0.079)	0.1
Stroke	Cardiovascular and metabolic markers	Participation in MHQ	All	-0.038 (0.049)	0.47	-0.371 (0.438)	0.45		0.49	-0.039 (0.04)	0.33	-0.006 (0.055)	0.91
Stroke	Cardiovascular and metabolic markers	Participation in MHQ	Female	-0.074 (0.052)	0.22	-0.468 (0.459)	0.37		0.44	-0.124 (0.054)	0.022	-0.027 (0.066)	0.68
Stroke	Cardiovascular and metabolic markers	Participation in MHQ	Male	0.011 (0.055)	0.85	-0.202 (0.518)	0.72		0.7	0.033 (0.059)	0.58	0.022 (0.077)	0.78
Stroke	Cardiovascular and metabolic markers	Participation in physical activity monitoring	All	-0.159 (0.084)	0.12	-0.374 (0.801)	0.66		0.8	-0.141 (0.107)	0.19	-0.133 (0.112)	0.23
Stroke	Cardiovascular and metabolic markers	Participation in physical activity monitoring	Female	-0.121 (0.066)	0.13	-0.351 (0.624)	0.6		0.73	-0.113 (0.074)	0.13	-0.088 (0.097)	0.37
Stroke	Cardiovascular and metabolic markers	Participation in physical activity monitoring	Male	-0.036 (0.062)	0.59	0.033 (0.531)	0.95		0.81	-0.008 (0.072)	0.91	-0.008 (0.071)	0.91
Stroke	Cardiovascular and metabolic markers	Percentage FFQs completed	All	0.117 (0.83)	0.89	-10.851 (5.719)	0.13		0.13	-0.701 (0.794)	0.38	-0.685 (0.898)	0.45
Stroke	Cardiovascular and metabolic markers	Percentage FFQs completed	Female	-0.029 (0.918)	0.98	-9.559 (7.36)	0.26		0.26	-0.768 (1.062)	0.47	-0.768 (1.068)	0.47
Stroke	Cardiovascular and metabolic markers	Percentage FFQs completed	Male	0.317 (1.105)	0.79	-11.639 (8.706)	0.25		0.24	0.57 (1.191)	0.63	0.567 (1.181)	0.63
Systolic blood pressure (SBP)	Cardiovascular and metabolic markers	Aide memoire	All	0.001 (0.002)	0.67	0.007 (0.005)	0.18		0.2	0.002 (0.002)	0.33	0.002 (0.002)	0.35
Systolic blood pressure (SBP)	Cardiovascular and metabolic markers	Aide memoire	Female	0.002 (0.002)	0.48	0.01 (0.007)	0.18		0.24	0.003 (0.003)	0.27	0.003 (0.003)	0.28
Systolic blood pressure (SBP)	Cardiovascular and metabolic markers	Aide memoire	Male	-0.0002 (0.002)	0.91	0.004 (0.007)	0.51		0.46	-0.0001 (0.003)	0.96	-0.0002 (0.003)	0.96
Systolic blood pressure (SBP)	Cardiovascular and metabolic markers	Participation in MHQ	All	-0.005 (0.002)	0.004	-0.009 (0.005)	0.084		0.42	-0.007 (0.002)	0.0004	-0.006 (0.002)	0.0009
Systolic blood pressure (SBP)	Cardiovascular and metabolic markers	Participation in MHQ	Female	-0.006 (0.002)	0.012	-0.008 (0.007)	0.22		0.68	-0.007 (0.002)	0.005	-0.006 (0.003)	0.021
Systolic blood pressure (SBP)	Cardiovascular and metabolic markers	Participation in MHQ	Male	-0.004 (0.002)	0.06	-0.009 (0.006)	0.14		0.37	-0.006 (0.003)	0.039	-0.006 (0.003)	0.05
Systolic blood pressure (SBP)	Cardiovascular and metabolic markers	Participation in physical activity monitoring	All	-0.007 (0.004)	0.08	-0.018 (0.012)	0.15		0.35	-0.01 (0.005)	0.048	-0.01 (0.005)	0.051
Systolic blood pressure (SBP)	Cardiovascular and metabolic markers	Participation in physical activity monitoring	Female	-0.007 (0.003)	0.012	-0.019 (0.008)	0.022		0.12	-0.006 (0.003)	0.066	-0.006 (0.004)	0.11
Systolic blood pressure (SBP)	Cardiovascular and metabolic markers	Participation in physical activity monitoring	Male	0.0002 (0.003)	0.95	0.002 (0.008)	0.79		0.8	0.002 (0.004)	0.66	NA)	NA
Systolic blood pressure (SBP)	Cardiovascular and metabolic markers	Percentage FFQs completed	All	-0.005 (0.033)	0.89	0.001 (0.099)	0.99		0.95	-0.012 (0.036)	0.74	-0.011 (0.037)	0.77
Systolic blood pressure (SBP)	Cardiovascular and metabolic markers	Percentage FFQs completed	Female	-0.052 (0.04)	0.2	-0.022 (0.121)	0.85		0.8	-0.053 (0.051)	0.3	-0.051 (0.052)	0.32
Systolic blood pressure (SBP)	Cardiovascular and metabolic markers	Percentage FFQs completed	Male	0.044 (0.041)	0.28	0.027 (0.124)	0.83		0.89	0.036 (0.049)	0.46	0.048 (0.052)	0.36
Triglycerides	Cardiovascular and metabolic markers	Aide memoire	All	0.0004 (0.018)	0.98	-0.034 (0.027)	0.21		0.08	-0.028 (0.029)	0.33	-0.028 (0.029)	0.34
Triglycerides	Cardiovascular and metabolic markers	Aide memoire	Female	-0.032 (0.024)	0.19	-0.068 (0.035)	0.06		0.16	-0.071 (0.038)	0.058	-0.072 (0.037)	0.054
Triglycerides	Cardiovascular and metabolic markers	Aide memoire	Male	0.032 (0.025)	0.2	-0.002 (0.037)	0.96		0.21	0.016 (0.04)	0.69	0.017 (0.038)	0.65
Triglycerides	Cardiovascular and metabolic markers	Participation in MHQ	All	-0.0002 (0.021)	0.99	0.012 (0.032)	0.7		0.59	0.021 (0.023)	0.36	0.022 (0.024)	0.36
Triglycerides	Cardiovascular and metabolic markers	Participation in MHQ	Female	-0.033 (0.024)	0.18	-0.017 (0.036)	0.65		0.54	-0.02 (0.033)	0.53	-0.01 (0.034)	0.78
Triglycerides	Cardiovascular and metabolic markers	Participation in MHQ	Male	0.037 (0.028)	0.19	0.049 (0.041)	0.24		0.69	0.071 (0.033)	0.03	NA	NA
Triglycerides	Cardiovascular and metabolic markers	Participation in physical activity monitoring	All	-0.017 (0.042)	0.69	-0.025 (0.062)	0.68		0.85	0.042 (0.064)	0.52	0.048 (0.065)	0.47
Triglycerides	Cardiovascular and metabolic markers	Participation in physical activity monitoring	Female	-0.038 (0.027)	0.16	-0.026 (0.04)	0.52		0.69	-0.011 (0.042)	0.8	0.038 (0.042)	0.36
Triglycerides	Cardiovascular and metabolic markers	Participation in physical activity monitoring	Male	0.026 (0.029)	0.38	0.002 (0.043)	0.97		0.46	0.008 (0.047)	0.86	0.008 (0.047)	0.86
Triglycerides	Cardiovascular and metabolic markers	Percentage FFQs completed	All	0.027 (0.386)	0.95	0.019 (0.574)	0.97		0.99	0.154 (0.473)	0.74	-0.984 (0.518)	0.058
Triglycerides	Cardiovascular and metabolic markers	Percentage FFQs completed	Female	-0.833 (0.5)	0.1	-0.265 (0.738)	0.72		0.3	-0.559 (0.776)	0.47	0.872 (0.707)	0.22
Triglycerides	Cardiovascular and metabolic markers	Percentage FFQs completed	Male	1.031 (0.483)	0.037	0.326 (0.709)	0.65		0.18	0.67 (0.689)	0.33	0.371 (0.655)	0.57
Type 2 diabetes	Cardiovascular and metabolic markers	Aide memoire	All	-0.001 (0.008)	0.89	-0.002 (0.016)	0.9		0.95	-0.01 (0.013)	0.45	-0.011 (0.014)	0.43
Type 2 diabetes	Cardiovascular and metabolic markers	Aide memoire	Female	0.011 (0.012)	0.35	-0.004 (0.022)	0.87		0.44	-0.011 (0.017)	0.54	-0.011 (0.018)	0.54
Type 2 diabetes	Cardiovascular and metabolic markers	Aide memoire	Male	-0.014 (0.011)	0.22	0.00001 (0.021)	1		0.45	-0.014 (0.02)	0.48	-0.014 (0.02)	0.47
Type 2 diabetes	Cardiovascular and metabolic markers	Participation in MHQ	All	-0.014 (0.009)	0.11	-0.017 (0.017)	0.33		0.86	-0.009 (0.011)	0.41	-0.009 (0.012)	0.46
Type 2 diabetes	Cardiovascular and metabolic markers	Participation in MHQ	Female	-0.022 (0.011)	0.043	-0.032 (0.021)	0.13		0.58	-0.029 (0.015)	0.059	-0.028 (0.015)	0.064
Type 2 diabetes	Cardiovascular and metabolic markers	Participation in MHQ	Male	-0.007 (0.011)	0.56	0.003 (0.022)	0.9		0.61	0.017 (0.016)	0.3	0.017 (0.016)	0.3
Type 2 diabetes	Cardiovascular and metabolic markers	Participation in physical activity monitoring	All	0.037 (0.02)	0.07	0.024 (0.039)	0.53		0.69	0.013 (0.028)	0.66	NA	NA
Type 2 diabetes	Cardiovascular and metabolic markers	Participation in physical activity monitoring	Female	0.002 (0.014)	0.91	-0.012 (0.027)	0.64		0.54	-0.002 (0.022)	0.92	NA	NA
Type 2 diabetes	Cardiovascular and metabolic markers	Participation in physical activity monitoring	Male	0.041 (0.013)	0.003	0.046 (0.025)	0.07		0.77	0.022 (0.02)	0.26	0.021 (0.021)	0.34
Type 2 diabetes	Cardiovascular and metabolic markers	Percentage FFQs completed	All	-0.042 (0.184)	0.82	0.083 (0.354)	0.81		0.68	-0.13 (0.232)	0.58	-0.132 (0.228)	0.56
Type 2 diabetes	Cardiovascular and metabolic markers	Percentage FFQs completed	Female	-0.015 (0.254)	0.95	-0.366 (0.486)	0.45		0.4	-0.366 (0.316)	0.25	-0.367 (0.323)	0.26
Type 2 diabetes	Cardiovascular and metabolic markers	Percentage FFQs completed	Male	-0.077 (0.213)	0.72	0.634 (0.4)	0.12		0.04	0.099 (0.346)	0.77	NA	NA
Educational attainment	Education and cognition	Aide memoire	All	-0.081 (0.052)	0.12	-0.179 (0.246)	0.47		0.68	-0.11 (0.064)	0.088	-0.112 (0.062)	0.074
Educational attainment	Education and cognition	Aide memoire	Female	-0.014 (0.069)	0.83	-0.29 (0.323)	0.37		0.39	-0.064 (0.085)	0.45	-0.068 (0.084)	0.42
Educational attainment	Education and cognition	Aide memoire	Male	-0.157 (0.057)	0.008	-0.1 (0.269)	0.71		0.83	-0.243 (0.079)	0.002	-0.181 (0.086)	0.035
Educational attainment	Education and cognition	Participation in MHQ	All	0.578 (0.054)	2.09e-16	0.791 (0.251)	0.002		0.39	0.626 (0.055)	6.75e-30	0.298 (0.073)	4.85e-05
Educational attainment	Education and cognition	Participation in MHQ	Female	0.578 (0.065)	5.66e-13	0.922 (0.305)	0.004		0.25	0.62 (0.073)	2.9e-17	0.411 (0.088)	2.86e-06
Educational attainment	Education and cognition	Participation in MHQ	Male	0.588 (0.057)	1.85e-15	0.641 (0.271)	0.021		0.84	0.567 (0.075)	3.07e-14	0.42 (0.081)	2.14e-07
Educational attainment	Education and cognition	Participation in physical activity monitoring	All	0.529 (0.115)	1.86e-05	0.747 (0.543)	0.17		0.68	0.471 (0.143)	0.001	0.403 (0.145)	0.005
Educational attainment	Education and cognition	Participation in physical activity monitoring	Female	0.278 (0.082)	0.001	0.456 (0.386)	0.24		0.64	0.273 (0.098)	0.006	0.113 (0.104)	0.28
Educational attainment	Education and cognition	Participation in physical activity monitoring	Male	0.243 (0.068)	0.0007	0.229 (0.321)	0.48		0.97	0.184 (0.1)	0.066	0.171 (0.105)	0.1
Educational attainment	Education and cognition	Percentage FFQs completed	All	7.892 (0.956)	7.56e-12	7.963 (4.521)	0.083		0.99	7.424 (1.062)	2.71e-12	5.586 (1.068)	1.71e-07
Educational attainment	Education and cognition	Percentage FFQs completed	Female	8.817 (1.23)	7.04e-10	10.029 (5.812)	0.089		0.83	8.91 (1.465)	1.2e-09	7.798 (1.456)	8.58e-08
Educational attainment	Education and cognition	Percentage FFQs completed	Male	6.928 (1.102)	2.64e-08	5.586 (5.21)	0.29		0.79	6.584 (1.438)	4.66e-06	6.261 (1.42)	1.03e-05
Intelligence	Education and cognition	Aide memoire	All	0.001 (0.0003)	0.13	0.001 (0.004)	0.79		0.89	0.0006 (0.0004)	0.097	-0.0001 (0.0004)	0.87
Intelligence	Education and cognition	Aide memoire	Female	0.0005 (0.0004)	0.23	0.003 (0.004)	0.47		0.47	0.0004 (0.0005)	0.39	0.0004 (0.0005)	0.43
Intelligence	Education and cognition	Aide memoire	Male	0.0006 (0.0005)	0.22	-0.001 (0.006)	0.87		0.78	0.0005 (0.0006)	0.35	0.0003 (0.0005)	0.52
Intelligence	Education and cognition	Participation in MHQ	All	0.002 (0.0004)	0.0002	-0.007 (0.004)	0.1		0.04	0.002 (0.0004)	4.69e-08	0.001 (0.0005)	0.063
Intelligence	Education and cognition	Participation in MHQ	Female	0.002 (0.0004)	0.0001	-0.004 (0.004)	0.3		0.12	0.002 (0)	3.35e-06	0.001 (0.0005)	0.031
Intelligence	Education and cognition	Participation in MHQ	Male	0.002 (0.001)	0.003	-0.011 (0.006)	0.073		0.04	0.002 (0.001)	5.38e-05	0.0003 (0.0006)	0.7
Intelligence	Education and cognition	Participation in physical activity monitoring	All	0.002 (0.001)	0.011	-0.001 (0.008)	0.88		0.69	0.002 (0.001)	0.016	0.002 (0.001)	0.019
Intelligence	Education and cognition	Participation in physical activity monitoring	Female	0.002 (0.0005)	0.001	-0.004 (0.005)	0.45		0.27	0.002 (0.001)	0.011	0.001 (0.001)	0.025
Intelligence	Education and cognition	Participation in physical activity monitoring	Male	0.00003 (0.0005)	0.96	0.003 (0.006)	0.63		0.63	0.0003 (0.0007)	0.67	0.00001 (0.001)	0.99
Intelligence	Education and cognition	Percentage FFQs completed	All	0.041 (0.009)	0.0006	-0.054 (0.101)	0.61		0.37	0.04 (0.008)	9.46e-07	0.008 (0.009)	0.36
Intelligence	Education and cognition	Percentage FFQs completed	Female	0.041 (0.008)	0.0003	0.044 (0.098)	0.66		0.98	0.034 (0.009)	0.0002	0.027 (0.009)	0.004
Intelligence	Education and cognition	Percentage FFQs completed	Male	0.042 (0.012)	0.004	-0.162 (0.127)	0.23		0.13	0.043 (0.011)	9.49e-05	0.02 (0.013)	0.14
Age related macular degeneration	Other diseases	Aide memoire	All	-0.01 (0.003)	0.011	-0.01 (0.005)	0.04		0.79	-0.011 (0.004)	0.011	-0.011 (0.004)	0.012
Age related macular degeneration	Other diseases	Aide memoire	Female	-0.007 (0.005)	0.23	-0.007 (0.007)	0.35		0.93	-0.007 (0.006)	0.26	-0.007 (0.006)	0.24
Age related macular degeneration	Other diseases	Aide memoire	Male	-0.013 (0.006)	0.039	-0.015 (0.008)	0.09		0.76	-0.016 (0.006)	0.01	-0.013 (0.008)	0.078
Age related macular degeneration	Other diseases	Participation in MHQ	All	0.004 (0.007)	0.52	0.005 (0.009)	0.59		0.92	0.003 (0.005)	0.5	-0.003 (0.005)	0.53
Age related macular degeneration	Other diseases	Participation in MHQ	Female	0.008 (0.007)	0.27	0.008 (0.01)	0.43		0.98	0.014 (0.006)	0.022	-0.001 (0.007)	0.89
Age related macular degeneration	Other diseases	Participation in MHQ	Male	-0.0001 (0.008)	0.99	0.0004 (0.011)	0.97		0.95	-0.011 (0.006)	0.088	-0.008 (0.007)	0.25
Age related macular degeneration	Other diseases	Participation in physical activity monitoring	All	-0.0001 (0.01)	1	-0.005 (0.014)	0.71		0.58	0.004 (0.012)	0.74	0.009 (0.011)	0.43
Age related macular degeneration	Other diseases	Participation in physical activity monitoring	Female	0.001 (0.007)	0.9	0.001 (0.01)	0.96		0.94	0.01 (0.008)	0.23	-0.001 (0.01)	0.95
Age related macular degeneration	Other diseases	Participation in physical activity monitoring	Male	-0.002 (0.006)	0.77	-0.007 (0.009)	0.4		0.35	-0.008 (0.008)	0.32	-0.008 (0.008)	0.29
Age related macular degeneration	Other diseases	Percentage FFQs completed	All	0.047 (0.082)	0.57	-0.048 (0.109)	0.66		0.21	-0.025 (0.085)	0.77	-0.031 (0.081)	0.7
Age related macular degeneration	Other diseases	Percentage FFQs completed	Female	0.017 (0.094)	0.86	0.014 (0.13)	0.91		0.98	0.109 (0.134)	0.42	-0.081 (0.137)	0.55
Age related macular degeneration	Other diseases	Percentage FFQs completed	Male	0.085 (0.105)	0.43	-0.12 (0.132)	0.37		0.03	-0.031 (0.109)	0.78	-0.036 (0.107)	0.74
Crohn's disease	Other diseases	Aide memoire	All	0.001 (0.004)	0.75	-0.009 (0.009)	0.3		0.19	0.002 (0.006)	0.77	0.004 (0.007)	0.52
Crohn's disease	Other diseases	Aide memoire	Female	-0.001 (0.006)	0.85	-0.011 (0.012)	0.38		0.38	0.003 (0.009)	0.73	0.003 (0.009)	0.73
Crohn's disease	Other diseases	Aide memoire	Male	0.003 (0.006)	0.6	-0.007 (0.013)	0.61		0.39	0.002 (0.009)	0.81	0.002 (0.009)	0.82
Crohn's disease	Other diseases	Participation in MHQ	All	-0.008 (0.004)	0.07	0.009 (0.009)	0.36		0.048	-0.006 (0.006)	0.26	-0.004 (0.006)	0.48
Crohn's disease	Other diseases	Participation in MHQ	Female	-0.005 (0.005)	0.39	0.01 (0.011)	0.37		0.15	-0.001 (0.008)	0.88	-0.004 (0.008)	0.65
Crohn's disease	Other diseases	Participation in MHQ	Male	-0.013 (0.006)	0.018	0.005 (0.012)	0.66		0.08	-0.011 (0.008)	0.16	-0.011 (0.008)	0.18
Crohn's disease	Other diseases	Participation in physical activity monitoring	All	-0.007 (0.011)	0.51	0.022 (0.024)	0.37		0.17	0.005 (0.015)	0.72	0.006 (0.015)	0.71
Crohn's disease	Other diseases	Participation in physical activity monitoring	Female	0.004 (0.007)	0.55	0.011 (0.015)	0.45		0.59	0.001 (0.01)	0.9	-0.005 (0.01)	0.64
Crohn's disease	Other diseases	Participation in physical activity monitoring	Male	-0.012 (0.007)	0.09	0.011 (0.015)	0.47		0.09	0.005 (0.011)	0.63	0.007 (0.011)	0.55
Crohn's disease	Other diseases	Percentage FFQs completed	All	-0.048 (0.087)	0.58	0.138 (0.189)	0.47		0.27	0.036 (0.115)	0.75	0.023 (0.111)	0.83
Crohn's disease	Other diseases	Percentage FFQs completed	Female	0.018 (0.106)	0.86	0.327 (0.229)	0.16		0.13	0.136 (0.153)	0.37	0.041 (0.151)	0.79
Crohn's disease	Other diseases	Percentage FFQs completed	Male	-0.124 (0.117)	0.29	-0.098 (0.254)	0.7		0.91	-0.002 (0.155)	0.99	0.006 (0.165)	0.97
Irritable bowel disease (IBD)	Other diseases	Aide memoire	All	0.0002 (0.005)	0.96	-0.008 (0.012)	0.47		0.41	0.004 (0.007)	0.54	0.007 (0.008)	0.37
Irritable bowel disease (IBD)	Other diseases	Aide memoire	Female	0.002 (0.007)	0.75	-0.001 (0.016)	0.97		0.84	0.004 (0.01)	0.68	0.004 (0.01)	0.69
Irritable bowel disease (IBD)	Other diseases	Aide memoire	Male	-0.002 (0.007)	0.73	-0.015 (0.016)	0.37		0.41	0.002 (0.01)	0.87	0.006 (0.01)	0.59
Irritable bowel disease (IBD)	Other diseases	Participation in MHQ	All	-0.004 (0.006)	0.48	0.011 (0.013)	0.38		0.19	-0.004 (0.006)	0.56	-0.006 (0.006)	0.39
Irritable bowel disease (IBD)	Other diseases	Participation in MHQ	Female	-0.002 (0.006)	0.75	0.015 (0.015)	0.31		0.2	-0.001 (0.009)	0.88	-0.002 (0.008)	0.77
Irritable bowel disease (IBD)	Other diseases	Participation in MHQ	Male	-0.008 (0.007)	0.26	0.004 (0.016)	0.8		0.41	-0.002 (0.009)	0.83	-0.001 (0.01)	0.88
Irritable bowel disease (IBD)	Other diseases	Participation in physical activity monitoring	All	-0.005 (0.013)	0.71	0.016 (0.03)	0.59		0.44	0.005 (0.019)	0.77	0.006 (0.019)	0.75
Irritable bowel disease (IBD)	Other diseases	Participation in physical activity monitoring	Female	0.005 (0.008)	0.53	0.001 (0.018)	0.94		0.83	0.003 (0.011)	0.81	0.0001 (0.012)	0.99
Irritable bowel disease (IBD)	Other diseases	Participation in physical activity monitoring	Male	-0.011 (0.009)	0.21	0.017 (0.02)	0.4		0.12	0.008 (0.013)	0.51	0.012 (0.013)	0.36
Irritable bowel disease (IBD)	Other diseases	Percentage FFQs completed	All	-0.036 (0.099)	0.72	0.324 (0.229)	0.16		0.083	0.192 (0.14)	0.17	0.178 (0.133)	0.18
Irritable bowel disease (IBD)	Other diseases	Percentage FFQs completed	Female	0.011 (0.124)	0.93	0.667 (0.283)	0.019		0.011	0.137 (0.173)	0.43	0.097 (0.174)	0.58
Irritable bowel disease (IBD)	Other diseases	Percentage FFQs completed	Male	-0.1 (0.133)	0.45	-0.126 (0.31)	0.68		0.93	0.097 (0.206)	0.64	0.098 (0.202)	0.63
Migraine	Other diseases	Aide memoire	All	0.019 (0.02)	0.35	-0.022 (0.057)	0.7		0.45	0.013 (0.027)	0.64	-0.026 (0.029)	0.36
Migraine	Other diseases	Aide memoire	Female	-0.004 (0.026)	0.87	-0.033 (0.074)	0.66		0.68	-0.036 (0.038)	0.33	-0.037 (0.036)	0.31
Migraine	Other diseases	Aide memoire	Male	0.044 (0.029)	0.14	-0.009 (0.082)	0.91		0.49	0.069 (0.041)	0.091	0.035 (0.044)	0.43
Migraine	Other diseases	Participation in MHQ	All	-0.029 (0.017)	0.09	-0.023 (0.048)	0.64		0.88	-0.03 (0.022)	0.17	-0.03 (0.023)	0.2
Migraine	Other diseases	Participation in MHQ	Female	-0.047 (0.025)	0.07	-0.038 (0.072)	0.6		0.89	-0.047 (0.032)	0.14	-0.042 (0.029)	0.14
Migraine	Other diseases	Participation in MHQ	Male	-0.005 (0.025)	0.85	0.006 (0.071)	0.93		0.87	0.024 (0.035)	0.49	0.02 (0.034)	0.56
Migraine	Other diseases	Participation in physical activity monitoring	All	-0.033 (0.047)	0.49	-0.034 (0.135)	0.8		0.99	-0.016 (0.061)	0.79	-0.018 (0.061)	0.77
Migraine	Other diseases	Participation in physical activity monitoring	Female	0.002 (0.031)	0.94	0.089 (0.086)	0.31		0.29	0.015 (0.041)	0.72	-0.004 (0.043)	0.92
Migraine	Other diseases	Participation in physical activity monitoring	Male	-0.04 (0.034)	0.25	-0.147 (0.096)	0.13		0.24	-0.027 (0.045)	0.56	-0.015 (0.046)	0.75
Migraine	Other diseases	Percentage FFQs completed	All	-0.231 (0.345)	0.51	0.85 (0.964)	0.38		0.24	-0.297 (0.469)	0.53	-0.391 (0.453)	0.39
Migraine	Other diseases	Percentage FFQs completed	Female	-0.211 (0.43)	0.63	1.35 (1.191)	0.27		0.17	-0.233 (0.624)	0.71	0.162 (0.613)	0.79
Migraine	Other diseases	Percentage FFQs completed	Male	-0.289 (0.459)	0.53	-0.026 (1.31)	0.98		0.83	-0.195 (0.672)	0.77	-1.145 (0.697)	0.1
Motion sick	Other diseases	Aide memoire	All	-0.025 (0.025)	0.33	-0.082 (0.087)	0.35		0.49	-0.021 (0.031)	0.51	-0.021 (0.033)	0.52
Motion sick	Other diseases	Aide memoire	Female	-0.014 (0.037)	0.71	-0.105 (0.13)	0.42		0.47	-0.0003 (0.047)	1	0.005 (0.046)	0.91
Motion sick	Other diseases	Aide memoire	Male	-0.036 (0.032)	0.26	-0.052 (0.11)	0.64		0.88	-0.044 (0.045)	0.33	-0.043 (0.046)	0.35
Motion sick	Other diseases	Participation in MHQ	All	-0.031 (0.024)	0.21	-0.026 (0.085)	0.76		0.95	-0.046 (0.028)	0.1	-0.037 (0.031)	0.23
Motion sick	Other diseases	Participation in MHQ	Female	-0.001 (0.031)	0.99	0.041 (0.11)	0.71		0.7	-0.045 (0.038)	0.24	-0.045 (0.042)	0.29
Motion sick	Other diseases	Participation in MHQ	Male	-0.067 (0.034)	0.06	-0.09 (0.121)	0.46		0.84	-0.029 (0.041)	0.48	-0.028 (0.043)	0.51
Motion sick	Other diseases	Participation in physical activity monitoring	All	0.04 (0.057)	0.5	0.162 (0.201)	0.42		0.53	0.052 (0.076)	0.49	0.067 (0.081)	0.41
Motion sick	Other diseases	Participation in physical activity monitoring	Female	0.049 (0.038)	0.21	0.137 (0.134)	0.31		0.5	0.074 (0.05)	0.14	0.07 (0.053)	0.19
Motion sick	Other diseases	Participation in physical activity monitoring	Male	-0.013 (0.038)	0.74	0.018 (0.133)	0.89		0.78	0.011 (0.052)	0.83	-0.021 (0.054)	0.7
Motion sick	Other diseases	Percentage FFQs completed	All	-0.647 (0.514)	0.22	0.538 (1.799)	0.77		0.5	-0.178 (0.597)	0.76	0.117 (0.623)	0.85
Motion sick	Other diseases	Percentage FFQs completed	Female	-0.02 (0.587)	0.97	0.993 (2.06)	0.63		0.61	0.291 (0.758)	0.7	0.252 (0.765)	0.74
Motion sick	Other diseases	Percentage FFQs completed	Male	-1.286 (0.743)	0.09	0.14 (2.606)	0.96		0.57	-0.508 (0.879)	0.56	-0.115 (0.909)	0.9
Osteoarthritis	Other diseases	Aide memoire	All	-0.009 (0.028)	0.76	-0.003 (0.07)	0.97		0.89	-0.01 (0.035)	0.78	-0.002 (0.038)	0.97
Osteoarthritis	Other diseases	Aide memoire	Female	0.001 (0.04)	0.97	-0.001 (0.098)	0.99		0.97	-0.0001 (0.046)	1	0.0004 (0.0494)	0.99
Osteoarthritis	Other diseases	Aide memoire	Male	-0.02 (0.041)	0.64	-0.01 (0.101)	0.93		0.87	0.006 (0.051)	0.91	0.006 (0.05)	0.91
Osteoarthritis	Other diseases	Participation in MHQ	All	0.015 (0.033)	0.67	0.032 (0.093)	0.75		0.85	0.024 (0.032)	0.46	0.024 (0.033)	0.47
Osteoarthritis	Other diseases	Participation in MHQ	Female	-0.004 (0.035)	0.92	0.095 (0.08)	0.32		0.25	0.02 (0.043)	0.64	0.02 (0.043)	0.64
Osteoarthritis	Other diseases	Participation in MHQ	Male	0.041 (0.048)	0.44	-0.053 (0.123)	0.69		0.46	0.019 (0.048)	0.69	-0.006 (0.05)	0.9
Osteoarthritis	Other diseases	Participation in physical activity monitoring	All	-0.012 (0.095)	0.91	-0.009 (0.268)	0.98		0.99	0.042 (0.086)	0.63	0.054 (0.089)	0.55
Osteoarthritis	Other diseases	Participation in physical activity monitoring	Female	0.013 (0.045)	0.79	-0.076 (0.114)	0.55		0.45	-0.022 (0.054)	0.68	-0.022 (0.057)	0.7
Osteoarthritis	Other diseases	Participation in physical activity monitoring	Male	-0.023 (0.071)	0.77	0.067 (0.194)	0.75		0.65	0.041 (0.065)	0.53	0.063 (0.063)	0.32
Osteoarthritis	Other diseases	Percentage FFQs completed	All	-0.048 (0.504)	0.93	-0.137 (1.432)	0.93		0.95	0.024 (0.627)	0.97	0.024 (0.637)	0.97
Osteoarthritis	Other diseases	Percentage FFQs completed	Female	-0.053 (0.672)	0.94	-1.293 (1.656)	0.49		0.26	-0.342 (0.812)	0.67	-0.342 (0.801)	0.67
Osteoarthritis	Other diseases	Percentage FFQs completed	Male	-0.053 (0.842)	0.95	0.911 (2.312)	0.72		0.68	0.286 (1.02)	0.78	0.286 (0.965)	0.77
Restless legs	Other diseases	Aide memoire	All	0.009 (0.01)	0.36	-0.018 (0.017)	0.33		0.08	-0.001 (0.013)	0.96	-0.001 (0.013)	0.96
Restless legs	Other diseases	Aide memoire	Female	0.002 (0.014)	0.91	-0.023 (0.026)	0.38		0.27	0.0003 (0.018)	0.99	0.0002 (0.0188)	0.99
Restless legs	Other diseases	Aide memoire	Male	0.018 (0.014)	0.2	-0.011 (0.025)	0.65		0.08	0.008 (0.019)	0.66	0.01 (0.019)	0.61
Restless legs	Other diseases	Participation in MHQ	All	-0.002 (0.011)	0.86	-0.002 (0.02)	0.91		0.98	-0.014 (0.012)	0.24	-0.018 (0.012)	0.12
Restless legs	Other diseases	Participation in MHQ	Female	-0.006 (0.014)	0.66	-0.015 (0.027)	0.58		0.7	-0.015 (0.016)	0.36	-0.019 (0.017)	0.27
Restless legs	Other diseases	Participation in MHQ	Male	0.001 (0.013)	0.95	0.013 (0.025)	0.62		0.58	0.003 (0.017)	0.85	0.004 (0.018)	0.83
Restless legs	Other diseases	Participation in physical activity monitoring	All	-0.016 (0.022)	0.49	0.019 (0.041)	0.65		0.25	-0.004 (0.031)	0.91	-0.007 (0.031)	0.82
Restless legs	Other diseases	Participation in physical activity monitoring	Female	-0.009 (0.015)	0.55	0.001 (0.028)	0.96		0.66	-0.012 (0.022)	0.58	-0.012 (0.02)	0.55
Restless legs	Other diseases	Participation in physical activity monitoring	Male	-0.006 (0.016)	0.73	0.019 (0.03)	0.54		0.12	0.0006 (0.022)	0.98	0.001 (0.023)	0.96
Restless legs	Other diseases	Percentage FFQs completed	All	-0.24 (0.167)	0.17	-0.724 (0.299)	0.027		0.06	-0.183 (0.227)	0.42	-0.18 (0.228)	0.43
Restless legs	Other diseases	Percentage FFQs completed	Female	-0.315 (0.263)	0.25	-0.987 (0.459)	0.046		0.1	-0.477 (0.322)	0.14	-0.318 (0.319)	0.32
Restless legs	Other diseases	Percentage FFQs completed	Male	-0.227 (0.239)	0.35	-0.473 (0.446)	0.3		0.52	-0.292 (0.343)	0.4	-0.231 (0.335)	0.49
Ulcerative colitis	Other diseases	Aide memoire	All	-0.003 (0.005)	0.59	-0.007 (0.014)	0.62		0.75	0.006 (0.008)	0.41	0.007 (0.008)	0.37
Ulcerative colitis	Other diseases	Aide memoire	Female	0.006 (0.008)	0.48	0.005 (0.021)	0.8		0.98	0.011 (0.011)	0.34	0.012 (0.011)	0.3
Ulcerative colitis	Other diseases	Aide memoire	Male	-0.013 (0.008)	0.1	-0.02 (0.02)	0.32		0.69	0.001 (0.011)	0.92	0.005 (0.012)	0.68
Ulcerative colitis	Other diseases	Participation in MHQ	All	0.006 (0.006)	0.33	0.013 (0.015)	0.4		0.61	-0.00005 (0.007)	0.99	-0.002 (0.008)	0.76
Ulcerative colitis	Other diseases	Participation in MHQ	Female	0.001 (0.007)	0.9	0.017 (0.018)	0.36		0.35	-0.005 (0.009)	0.58	-0.012 (0.01)	0.25
Ulcerative colitis	Other diseases	Participation in MHQ	Male	0.011 (0.007)	0.13	0.005 (0.019)	0.79		0.73	0.008 (0.01)	0.38	0.007 (0.01)	0.44
Ulcerative colitis	Other diseases	Participation in physical activity monitoring	All	0.007 (0.015)	0.64	0.015 (0.039)	0.71		0.83	0.007 (0.02)	0.71	-0.004 (0.021)	0.83
Ulcerative colitis	Other diseases	Participation in physical activity monitoring	Female	-0.001 (0.009)	0.95	-0.017 (0.022)	0.45		0.43	-0.005 (0.012)	0.69	-0.005 (0.012)	0.69
Ulcerative colitis	Other diseases	Participation in physical activity monitoring	Male	0.009 (0.011)	0.42	0.036 (0.028)	0.21		0.3	0.019 (0.013)	0.16	0.018 (0.014)	0.19
Ulcerative colitis	Other diseases	Percentage FFQs completed	All	0.034 (0.109)	0.75	0.108 (0.284)	0.7		0.78	0.018 (0.144)	0.9	0.008 (0.142)	0.96
Ulcerative colitis	Other diseases	Percentage FFQs completed	Female	-0.012 (0.138)	0.93	0.592 (0.353)	0.1		0.07	0.042 (0.192)	0.83	0.005 (0.199)	0.98
Ulcerative colitis	Other diseases	Percentage FFQs completed	Male	0.064 (0.145)	0.66	-0.5 (0.371)	0.18		0.1	0.094 (0.215)	0.66	0.089 (0.212)	0.67
ADHD	Psychological and neurological conditions	Aide memoire	All	-0.075 (0.051)	0.18	-0.31 (0.25)	0.24		0.35	-0.10 (0.06)	0.1	-0.10 (0.07)	0.12
ADHD	Psychological and neurological conditions	Aide memoire	Female	-0.086 (0.081)	0.31	-0.43 (0.40)	0.32		0.41	-0.09 (0.09)	0.29	-0.10 (0.09)	0.27
ADHD	Psychological and neurological conditions	Aide memoire	Male	-0.069 (0.066)	0.32	-0.19 (0.33)	0.58		0.72	-0.10 (0.09)	0.29	-0.03 (0.10)	0.79
ADHD	Psychological and neurological conditions	Participation in MHQ	All	-0.21 (0.05)	0.002	-0.43 (0.24)	0.11		0.38	-0.21 (0.06)	0.0001	-0.20 (0.06)	0.001
ADHD	Psychological and neurological conditions	Participation in MHQ	Female	-0.18 (0.06)	0.009	-0.33 (0.29)	0.27		0.61	-0.20 (0.07)	0.004	-0.18 (0.08)	0.014
ADHD	Psychological and neurological conditions	Participation in MHQ	Male	-0.24 (0.07)	0.005	-0.52 (0.32)	0.14		0.39	-0.27 (0.08)	0.001	-0.20 (0.11)	0.067
ADHD	Psychological and neurological conditions	Participation in physical activity monitoring	All	-0.36 (0.11)	0.009	-0.44 (0.58)	0.47		0.9	-0.37 (0.16)	0.017	-0.28 (0.16)	0.072
ADHD	Psychological and neurological conditions	Participation in physical activity monitoring	Female	-0.14 (0.10)	0.17	0.18 (0.49)	0.72		0.51	-0.25 (0.11)	0.017	-0.24 (0.12)	0.039
ADHD	Psychological and neurological conditions	Participation in physical activity monitoring	Male	-0.23 (0.08)	0.016	-0.64 (0.39)	0.13		0.11	-0.17 (0.11)	0.12	-0.17 (0.11)	0.13
ADHD	Psychological and neurological conditions	Percentage FFQs completed	All	-4.78 (0.99)	0.0007	-7.73 (5.00)	0.16		0.54	-4.65 (1.20)	0.0001	-3.49 (1.15)	0.002
ADHD	Psychological and neurological conditions	Percentage FFQs completed	Female	-4.77 (1.50)	0.01	-12.38 (7.27)	0.12		0.31	-4.28 (2.48)	0.013	-2.00 (1.75)	0.25
ADHD	Psychological and neurological conditions	Percentage FFQs completed	Male	-4.88 (1.15)	0.002	-2.27 (5.63)	0.7		0.61	-4.33 (1.61)	0.007	-4.06 (1.66)	0.015
Alzheimer's disease	Psychological and neurological conditions	Aide memoire	All	-0.006 (0.006)	0.3	-0.002 (0.006)	0.81		0.2	-0.004 (0.004)	0.43	-0.004 (0.005)	0.43
Alzheimer's disease	Psychological and neurological conditions	Aide memoire	Female	-0.008 (0.007)	0.26	-0.001 (0.008)	0.88		0.1	-0.003 (0.006)	0.58	-0.004 (0.006)	0.52
Alzheimer's disease	Psychological and neurological conditions	Aide memoire	Male	-0.004 (0.006)	0.57	-0.002 (0.008)	0.77		0.71	-0.004 (0.007)	0.56	-0.004 (0.006)	0.53
Alzheimer's disease	Psychological and neurological conditions	Participation in MHQ	All	-0.035 (0.005)	8e-07	-0.038 (0.006)	2e-06		0.25	-0.036 (0.004)	2e-19	-0.011 (0.017)	0.51
Alzheimer's disease	Psychological and neurological conditions	Participation in MHQ	Female	-0.036 (0.006)	8e-06	-0.037 (0.007)	6e-05		0.82	-0.036 (0.005)	3e-11	-0.045 (0.021)	0.032
Alzheimer's disease	Psychological and neurological conditions	Participation in MHQ	Male	-0.034 (0.008)	0.0002	-0.040 (0.009)	0.0002		0.18	-0.037 (0.006)	5e-10	-0.011 (0.02)	0.63
Alzheimer's disease	Psychological and neurological conditions	Participation in physical activity monitoring	All	-0.005 (0.002)	0.014	-0.005 (0.002)	0.028		0.81	-0.006 (0.002)	0.004	-0.006 (0.002)	0.004
Alzheimer's disease	Psychological and neurological conditions	Participation in physical activity monitoring	Female	-0.018 (0.008)	0.047	-0.024 (0.01)	0.023		0.23	-0.019 (0.007)	0.006	-0.020 (0.007)	0.006
Alzheimer's disease	Psychological and neurological conditions	Participation in physical activity monitoring	Male	-0.020 (0.008)	0.02	-0.021 (0.009)	0.035		0.76	-0.022 (0.008)	0.005	-0.022 (0.008)	0.004
Alzheimer's disease	Psychological and neurological conditions	Percentage FFQs completed	All	-0.31 (0.096)	0.004	-0.29 (0.11)	0.022		0.63	-0.29 (0.08)	0.0001	-0.27 (0.27)	0.32
Alzheimer's disease	Psychological and neurological conditions	Percentage FFQs completed	Female	-0.32 (0.10)	0.004	-0.33 (0.12)	0.012		0.86	-0.31 (0.11)	0.004	-0.34 (0.12)	0.004
Alzheimer's disease	Psychological and neurological conditions	Percentage FFQs completed	Male	-0.32 (0.14)	0.029	-0.24 (0.16)	0.15		0.33	-0.28 (0.12)	0.016	-0.28 (0.12)	0.017
Autism	Psychological and neurological conditions	Aide memoire	All	-0.056 (0.061)	0.43	0.033 (0.236)	0.9		0.73	-0.029 (0.043)	0.49	0.027 (0.053)	0.61
Autism	Psychological and neurological conditions	Aide memoire	Female	-0.024 (0.068)	0.75	0.095 (0.257)	0.75		0.67	0.019 (0.059)	0.74	0.068 (0.078)	0.38
Autism	Psychological and neurological conditions	Aide memoire	Male	-0.092 (0.058)	0.21	-0.014 (0.223)	0.96		0.75	-0.089 (0.058)	0.13	-0.006 (0.077)	0.94
Autism	Psychological and neurological conditions	Participation in MHQ	All	-0.027 (0.037)	0.52	-0.164 (0.107)	0.26		0.31	-0.042 (0.036)	0.24	-0.039 (0.039)	0.31
Autism	Psychological and neurological conditions	Participation in MHQ	Female	-0.0002 (0.068)	0.99	-0.160 (0.243)	0.58		0.56	-0.005 (0.047)	0.92	0.078 (0.062)	0.2
Autism	Psychological and neurological conditions	Participation in MHQ	Male	-0.067 (0.060)	0.35	-0.181 (0.224)	0.5		0.65	-0.059 (0.054)	0.27	-0.031 (0.064)	0.63
Autism	Psychological and neurological conditions	Participation in physical activity monitoring	All	0.030 (0.078)	0.72	0.036 (0.256)	0.9		0.94	0.042 (0.088)	0.63	0.042 (0.090)	0.64
Autism	Psychological and neurological conditions	Participation in physical activity monitoring	Female	0.006 (0.053)	0.91	-0.057 (0.174)	0.77		0.72	-0.020 (0.064)	0.76	-0.020 (0.060)	0.74
Autism	Psychological and neurological conditions	Participation in physical activity monitoring	Male	0.019 (0.058)	0.76	0.119 (0.191)	0.6		0.54	0.037 (0.070)	0.6	0.048 (0.080)	0.54
Autism	Psychological and neurological conditions	Percentage FFQs completed	All	-4.78 (0.988)	0.0007	-7.73 (5.00)	0.16		0.56	-4.65 (1.20)	0.0001	-3.49 (1.15)	0.002
Autism	Psychological and neurological conditions	Percentage FFQs completed	Female	-4.77 (1.50)	0.01	-12.38 (7.27)	0.12		0.31	-4.28 (1.72)	0.013	-2.00 (1.75)	0.25
Autism	Psychological and neurological conditions	Percentage FFQs completed	Male	-4.88 (1.15)	0.002	-2.27 (5.63)	0.7		0.61	-4.33 (1.61)	0.007	-4.06 (1.66)	0.015
Bipolar disorder	Psychological and neurological conditions	Aide memoire	All	-0.020 (0.025)	0.44	0.21 (0.12)	0.091		0.06	-0.010 (0.025)	0.7	-0.010 (0.024)	0.67
Bipolar disorder	Psychological and neurological conditions	Aide memoire	Female	-0.020 (0.037)	0.6	0.19 (0.19)	0.31		0.26	-0.017 (0.034)	0.62	-0.010 (0.038)	0.78
Bipolar disorder	Psychological and neurological conditions	Aide memoire	Male	-0.022 (0.025)	0.39	0.22 (0.12)	0.081		0.05	-0.012 (0.032)	0.71	-0.011 (0.036)	0.75
Bipolar disorder	Psychological and neurological conditions	Participation in MHQ	All	-0.011 (0.022)	0.61	0.068 (0.111)	0.55		0.47	-0.007 (0.021)	0.72	-0.010 (0.024)	0.67
Bipolar disorder	Psychological and neurological conditions	Participation in MHQ	Female	-0.022 (0.028)	0.44	0.089 (0.144)	0.55		0.44	-0.039 (0.028)	0.17	-0.010 (0.038)	0.78
Bipolar disorder	Psychological and neurological conditions	Participation in MHQ	Male	0.003 (0.022)	0.9	0.020 (0.115)	0.86		0.88	0.011 (0.030)	0.72	-0.011 (0.036)	0.75
Bipolar disorder	Psychological and neurological conditions	Participation in physical activity monitoring	All	-0.019 (0.037)	0.61	0.043 (0.187)	0.82		0.72	-0.005 (0.0-9)	0.92	-0.003 (0.052)	0.95
Bipolar disorder	Psychological and neurological conditions	Participation in physical activity monitoring	Female	-0.002 (0.025)	0.93	0.022 (0.126)	0.86		0.71	-0.001 (0.034)	0.99	-0.00003 (0.033)	0.99
Bipolar disorder	Psychological and neurological conditions	Participation in physical activity monitoring	Male	-0.019 (0.027)	0.49	0.012 (0.140)	0.93		0.82	-0.028 (0.035)	0.43	-0.028 (0.037)	0.45
Bipolar disorder	Psychological and neurological conditions	Percentage FFQs completed	All	-0.55 (0.45)	0.24	-1.65 (2.32)	0.48		0.63	-0.48 (0.42)	0.26	-0.43 (0.44)	0.33
Bipolar disorder	Psychological and neurological conditions	Percentage FFQs completed	Female	-0.53 (0.61)	0.39	-3.76 (3.10)	0.24		0.3	-1.22 (0.55)	0.026	-0.96 (0.56)	0.09
Bipolar disorder	Psychological and neurological conditions	Percentage FFQs completed	Male	-0.57 (0.39)	0.16	0.23 (2.00)	0.91		0.68	-0.41 (0.55)	0.46	-0.31 (0.56)	0.58
Depression (17 SNP)	Psychological and neurological conditions	Aide memoire	All	0.0002 (0.053)	1	-0.287 (0.477)	0.56		0.55	-0.025 (0.063)	0.69	-0.036 (0.065)	0.58
Depression (17 SNP)	Psychological and neurological conditions	Aide memoire	Female	-0.044 (0.086)	0.62	-0.936 (0.744)	0.23		0.25	-0.106 (0.094)	0.26	-0.01 (0.111)	0.93
Depression (17 SNP)	Psychological and neurological conditions	Aide memoire	Male	0.05 (0.064)	0.45	0.436 (0.559)	0.45		0.38	0.025 (0.085)	0.77	0.071 (0.086)	0.41
Depression (17 SNP)	Psychological and neurological conditions	Participation in MHQ	All	0.091 (0.076)	0.25	-0.616 (0.661)	0.37		0.3	0.015 (0.064)	0.82	0.052 (0.078)	0.51
Depression (17 SNP)	Psychological and neurological conditions	Participation in MHQ	Female	0.098 (0.092)	0.3	-0.99 (0.782)	0.22		0.18	0.05 (0.082)	0.54	0.05 (0.085)	0.55
Depression (17 SNP)	Psychological and neurological conditions	Participation in MHQ	Male	0.083 (0.069)	0.24	-0.183 (0.622)	0.77		0.67	-0.065 (0.085)	0.45	-0.07 (0.086)	0.41
Depression (17 SNP)	Psychological and neurological conditions	Participation in physical activity monitoring	All	-0.153 (0.135)	0.28	-1.434 (1.183)	0.24		0.29	-0.219 (0.148)	0.14	-0.151 (0.153)	0.32
Depression (17 SNP)	Psychological and neurological conditions	Participation in physical activity monitoring	Female	-0.047 (0.072)	0.53	-1.136 (0.615)	0.084		0.08	-0.021 (0.099)	0.83	0.057 (0.105)	0.59
Depression (17 SNP)	Psychological and neurological conditions	Participation in physical activity monitoring	Male	-0.108 (0.084)	0.22	-0.243 (0.764)	0.76		0.86	-0.126 (0.109)	0.25	-0.11 (0.113)	0.33
Depression (17 SNP)	Psychological and neurological conditions	Percentage FFQs completed	All	0.244 (1.271)	0.85	6.134 (11.449)	0.6		0.61	0.402 (1.106)	0.72	0.475 (1.071)	0.66
Depression (17 SNP)	Psychological and neurological conditions	Percentage FFQs completed	Female	-1.095 (1.476)	0.47	-0.02 (13.411)	1		0.94	-0.199 (1.631)	0.9	0.015 (1.588)	0.99
Depression (17 SNP)	Psychological and neurological conditions	Percentage FFQs completed	Male	1.902 (1.629)	0.26	12.653 (14.523)	0.4		0.47	4.158 (1.694)	0.014	3.732 (1.73)	0.031
Depression (38 SNP)	Psychological and neurological conditions	Aide memoire	All	-0.069 (0.033)	0.042	-0.216 (0.233)	0.36		0.53	-0.085 (0.043)	0.05	-0.056 (0.048)	0.24
Depression (38 SNP)	Psychological and neurological conditions	Aide memoire	Female	-0.075 (0.05)	0.14	-0.533 (0.349)	0.13		0.19	-0.055 (0.063)	0.39	-0.003 (0.065)	0.96
Depression (38 SNP)	Psychological and neurological conditions	Aide memoire	Male	-0.059 (0.049)	0.23	0.145 (0.344)	0.67		0.55	-0.064 (0.061)	0.29	-0.053 (0.067)	0.42
Depression (38 SNP)	Psychological and neurological conditions	Participation in MHQ	All	0.027 (0.052)	0.61	0.218 (0.368)	0.56		0.6	0.008 (0.045)	0.86	-0.025 (0.046)	0.59
Depression (38 SNP)	Psychological and neurological conditions	Participation in MHQ	Female	0.034 (0.054)	0.53	0.25 (0.383)	0.52		0.57	0.044 (0.055)	0.42	0.009 (0.059)	0.88
Depression (38 SNP)	Psychological and neurological conditions	Participation in MHQ	Male	0.02 (0.058)	0.73	0.205 (0.411)	0.62		0.65	-0.018 (0.062)	0.77	0.013 (0.063)	0.83
Depression (38 SNP)	Psychological and neurological conditions	Participation in physical activity monitoring	All	0.02 (0.087)	0.82	0.341 (0.616)	0.58		0.6	0.119 (0.103)	0.25	0.119 (0.112)	0.29
Depression (38 SNP)	Psychological and neurological conditions	Participation in physical activity monitoring	Female	-0.01 (0.05)	0.85	0.328 (0.352)	0.36		0.34	-0.002 (0.07)	0.98	0.008 (0.071)	0.91
Depression (38 SNP)	Psychological and neurological conditions	Participation in physical activity monitoring	Male	0.034 (0.054)	0.54	-0.028 (0.383)	0.94		0.87	-0.01 (0.075)	0.89	0.002 (0.074)	0.98
Depression (38 SNP)	Psychological and neurological conditions	Percentage FFQs completed	All	-0.57 (0.864)	0.51	2.261 (6.124)	0.71		0.64	-0.374 (0.819)	0.65	-0.207 (0.838)	0.8
Depression (38 SNP)	Psychological and neurological conditions	Percentage FFQs completed	Female	-1.105 (0.985)	0.27	2.355 (6.978)	0.74		0.62	-1.866 (1.085)	0.085	-1.85 (1.106)	0.094
Depression (38 SNP)	Psychological and neurological conditions	Percentage FFQs completed	Male	0.298 (0.978)	0.76	3.752 (6.937)	0.59		0.62	1.229 (1.105)	0.27	1.372 (1.116)	0.22
Extraversion	Psychological and neurological conditions	Aide memoire	All	-0.327 (0.149)	0.11	-1.468 (0.838)	0.22		0.3	-0.393 (0.146)	0.007	-0.080 (0.224)	0.72
Extraversion	Psychological and neurological conditions	Aide memoire	Female	-0.242 (0.224)	0.36	-1.670 (1.440)	0.37		0.42	-0.274 (0.208)	0.19	0.043 (0.256)	0.87
Extraversion	Psychological and neurological conditions	Aide memoire	Male	-0.408 (0.159)	0.083	1.061 (1.023)	0.41		0.15	-0.419 (0.191)	0.028	-0.449 (0.234)	0.055
Extraversion	Psychological and neurological conditions	Participation in MHQ	All	-0.125 (0.151)	0.47	1.461 (0.600)	0.14		0.043	-0.032 (0.120)	0.79	0.041 (0.136)	0.76
Extraversion	Psychological and neurological conditions	Participation in MHQ	Female	-0.115 (0.143)	0.48	0.798 (0.919)	0.48		0.42	-0.153 (0.164)	0.35	-0.074 (0.171)	0.66
Extraversion	Psychological and neurological conditions	Participation in MHQ	Male	-0.111 (0.252)	0.69	2.436 (0.904)	0.11		0.081	0.036 (0.173)	0.84	0.076 (0.207)	0.71
Extraversion	Psychological and neurological conditions	Participation in physical activity monitoring	All	-0.022 (0.258)	0.94	2.139 (1.660)	0.33		0.038	0.105 (0.306)	0.73	0.098 (0.368)	0.79
Extraversion	Psychological and neurological conditions	Participation in physical activity monitoring	Female	0.139 (0.175)	0.48	0.593 (1.124)	0.65		0.38	0.111 (0.206)	0.59	0.170 (0.237)	0.47
Extraversion	Psychological and neurological conditions	Participation in physical activity monitoring	Male	-0.153 (0.208)	0.51	1.694 (1.234)	0.3		0.19	-0.129 (0.236)	0.58	-0.129 (0.228)	0.57
Extraversion	Psychological and neurological conditions	Percentage FFQs completed	All	-10.29 (2.15)	0.017	-3.12 (16.10)	0.19		0.7	-12.17 (2.68)	5.67e-06	-5.31 (3.86)	0.17
Extraversion	Psychological and neurological conditions	Percentage FFQs completed	Female	-12.63 (2.60)	0.017	-13.57 (16.76)	0.81		0.96	-14.04 (3.51)	6.44e-05	-9.81 (4.47)	0.028
Extraversion	Psychological and neurological conditions	Percentage FFQs completed	Male	-6.98 (2.92)	0.097	12.10 (18.48)	0.65		0.41	-7.67 (3.43)	0.026	-7.39 (3.68)	0.045
Neuroticism	Psychological and neurological conditions	Aide memoire	All	0.17 (0.15)	0.29	0.07 (1.29)	0.96		0.94	0.29 (0.12)	0.017	0.29 (0.12)	0.012
Neuroticism	Psychological and neurological conditions	Aide memoire	Female	0.25 (0.16)	0.15	0.57 (1.35)	0.69		0.82	0.37 (0.16)	0.018	0.37 (0.16)	0.022
Neuroticism	Psychological and neurological conditions	Aide memoire	Male	0.070 (0.21)	0.75	-0.54 (1.79)	0.77		0.74	0.05 (0.18)	0.76	0.10 (0.19)	0.6
Neuroticism	Psychological and neurological conditions	Participation in MHQ	All	-0.32 (0.12)	0.03	0.89 (0.95)	0.38		0.24	-0.35 (0.10)	0.0007	-0.17 (0.12)	0.15
Neuroticism	Psychological and neurological conditions	Participation in MHQ	Female	-0.33 (0.14)	0.046	1.48 (1.03)	0.19		0.12	-0.45 (0.14)	0.001	-0.20 (0.13)	0.15
Neuroticism	Psychological and neurological conditions	Participation in MHQ	Male	-0.33 (0.13)	0.038	-0.005 (1.15)	1		0.78	-0.28 (0.15)	0.061	-0.15 (0.16)	0.34
Neuroticism	Psychological and neurological conditions	Participation in physical activity monitoring	All	-0.28 (0.20)	0.19	1.44 (1.59)	0.38		0.24	-0.35 (0.10)	0.0007	-0.17 (0.12)	0.15
Neuroticism	Psychological and neurological conditions	Participation in physical activity monitoring	Female	-0.25 (0.13)	0.097	0.85 (1.09)	0.19		0.12	-0.45 (0.14)	0.001	-0.20 (0.14)	0.15
Neuroticism	Psychological and neurological conditions	Participation in physical activity monitoring	Male	-0.03 (0.15)	0.84	0.42 (1.33)	0.99		0.78	-0.28 (0.15)	0.061	-0.15 (0.16)	0.34
Neuroticism	Psychological and neurological conditions	Percentage FFQs completed	All	-3.02 (2.41)	0.25	20.82 (18.97)	0.31		0.25	-3.54 (2.17)	0.1	-2.44 (2.29)	0.29
Neuroticism	Psychological and neurological conditions	Percentage FFQs completed	Female	-5.89 (3.65)	0.14	29.51 (28.77)	0.34		0.26	-9.56 (2.83)	0.0007	-8.61 (3.30)	0.009
Neuroticism	Psychological and neurological conditions	Percentage FFQs completed	Male	-0.29 (2.03)	0.89	7.44 (16.55)	0.67		0.63	0.32 (2.62)	0.9	0.43 (2.61)	0.87
Schizophrenia	Psychological and neurological conditions	Aide memoire	All	-0.042 (0.008)	2.42e-06	-0.037 (0.033)	0.26		0.91	-0.039 (0.011)	0.0006	-0.019 (0.011)	0.091
Schizophrenia	Psychological and neurological conditions	Aide memoire	Female	-0.043 (0.011)	0.0002	-0.029 (0.044)	0.51		0.76	-0.043 (0.015)	0.004	-0.031 (0.015)	0.044
Schizophrenia	Psychological and neurological conditions	Aide memoire	Male	-0.038 (0.011)	0.0009	-0.040 (0.045)	0.37		0.95	-0.033 (0.015)	0.035	-0.020 (0.016)	0.21
Schizophrenia	Psychological and neurological conditions	Participation in MHQ	All	-0.043 (0.011)	8.94e-05	-0.008 (0.043)	0.85		0.39	-0.041 (0.011)	0.0002	-0.019 (0.012)	0.099
Schizophrenia	Psychological and neurological conditions	Participation in MHQ	Female	-0.039 (0.012)	0.002	0.020 (0.048)	0.68		0.21	-0.032 (0.013)	0.017	-0.014 (0.014)	0.34
Schizophrenia	Psychological and neurological conditions	Participation in MHQ	Male	-0.049 (0.012)	9.49e-05	-0.040 (0.049)	0.41		0.85	-0.026 (0.015)	0.087	-0.017 (0.016)	0.27
Schizophrenia	Psychological and neurological conditions	Participation in physical activity monitoring	All	-0.047 (0.022)	0.034	-0.096 (0.087)	0.27		0.56	-0.044 (0.027)	0.1	-0.036 (0.026)	0.17
Schizophrenia	Psychological and neurological conditions	Participation in physical activity monitoring	Female	-0.010 (0.015)	0.5	-0.055 (0.060)	0.36		0.44	-0.010 (0.018)	0.58	-0.012 (0.019)	0.54
Schizophrenia	Psychological and neurological conditions	Participation in physical activity monitoring	Male	-0.039 (0.012)	0.002	-0.034 (0.050)	0.49		0.93	-0.032 (0.019)	0.086	-0.023 (0.020)	0.24
Schizophrenia	Psychological and neurological conditions	Percentage FFQs completed	All	-0.84 (0.21)	7.7e-05	-0.80 (0.82)	0.33		0.96	-0.74 (0.22)	0.0008	-0.45 (0.22)	0.04
Schizophrenia	Psychological and neurological conditions	Percentage FFQs completed	Female	-0.83 (0.25)	0.001	0.085 (0.98)	0.93		0.34	-0.55 (0.28)	0.048	-0.32 (0.27)	0.24
Schizophrenia	Psychological and neurological conditions	Percentage FFQs completed	Male	-0.81 (0.23)	0.0005	-1.69 (0.91)	0.063		0.32	-0.87 (0.29)	0.002	-0.41 (0.28)	0.15
DHEAS	Reproductive traits	Aide memoire	All	0.046 (0.033)	0.21	-0.012 (0.066)	0.86		0.27	0.03 (0.042)	0.47	0.016 (0.05)	0.75
DHEAS	Reproductive traits	Aide memoire	Female	0.053 (0.046)	0.28	-0.055 (0.092)	0.58		0.048	0.02 (0.058)	0.73	0.02 (0.057)	0.73
DHEAS	Reproductive traits	Aide memoire	Male	0.029 (0.047)	0.55	0.034 (0.095)	0.73		0.94	0.007 (0.06)	0.91	0.007 (0.059)	0.91
DHEAS	Reproductive traits	Participation in MHQ	All	0.059 (0.028)	0.07	0.019 (0.056)	0.74		0.41	0.037 (0.036)	0.3	0.034 (0.038)	0.38
DHEAS	Reproductive traits	Participation in MHQ	Female	0.036 (0.037)	0.37	0.082 (0.075)	0.32		0.5	0.018 (0.047)	0.71	0.012 (0.05)	0.81
DHEAS	Reproductive traits	Participation in MHQ	Male	0.076 (0.049)	0.17	-0.058 (0.087)	0.53		0.13	0.048 (0.054)	0.37	0.034 (0.053)	0.52
DHEAS	Reproductive traits	Participation in physical activity monitoring	All	-0.004 (0.076)	0.96	-0.022 (0.154)	0.89		0.86	-0.021 (0.1)	0.83	-0.048 (0.106)	0.65
DHEAS	Reproductive traits	Participation in physical activity monitoring	Female	-0.035 (0.058)	0.57	0.048 (0.121)	0.7		0.46	-0.002 (0.07)	0.97	-0.047 (0.074)	0.52
DHEAS	Reproductive traits	Participation in physical activity monitoring	Male	0.029 (0.064)	0.66	-0.092 (0.128)	0.5		0.32	0.04 (0.074)	0.59	0.04 (0.076)	0.6
DHEAS	Reproductive traits	Percentage FFQs completed	All	0.386 (0.559)	0.51	0.255 (1.13)	0.83		0.88	0.556 (0.705)	0.43	0.556 (0.697)	0.42
DHEAS	Reproductive traits	Percentage FFQs completed	Female	0.131 (0.771)	0.87	1.293 (1.56)	0.44		0.16	0.467 (0.943)	0.62	0.467 (0.969)	0.63
DHEAS	Reproductive traits	Percentage FFQs completed	Male	0.472 (0.815)	0.58	-0.886 (1.647)	0.61		0.25	0.252 (1.048)	0.81	0.248 (1.056)	0.81
Endometriosis	Reproductive traits	Aide memoire	Female	-0.01 (0.023)	0.68	-0.2 (0.116)	0.11		0.081	-0.005 (0.031)	0.88	0.007 (0.034)	0.84
Endometriosis	Reproductive traits	Participation in MHQ	Female	0.003 (0.026)	0.91	0.191 (0.126)	0.15		0.15	-0.005 (0.029)	0.86	-0.018 (0.03)	0.55
Endometriosis	Reproductive traits	Participation in physical activity monitoring	Female	-0.013 (0.026)	0.63	0.04 (0.132)	0.77		0.67	-0.013 (0.035)	0.71	-0.016 (0.038)	0.67
Endometriosis	Reproductive traits	Percentage FFQs completed	Female	0.34 (0.391)	0.4	4.482 (1.967)	0.042		0.023	0.317 (0.567)	0.58	0.311 (0.531)	0.56
Gestational duration	Reproductive traits	Aide memoire	Female	0.003 (0.004)	0.48	0.02 (0.021)	0.41		0.38	0.006 (0.005)	0.19	0.006 (0.005)	0.2
Gestational duration	Reproductive traits	Participation in MHQ	Female	-0.001 (0.003)	0.87	-0.001 (0.018)	0.94		0.96	-0.003 (0.004)	0.37	-0.003 (0.004)	0.37
Gestational duration	Reproductive traits	Participation in physical activity monitoring	Female	0.001 (0.005)	0.92	-0.051 (0.024)	0.12		0.019	0.004 (0.006)	0.47	0.002 (0.006)	0.8
Gestational duration	Reproductive traits	Percentage FFQs completed	Female	0.044 (0.109)	0.7	-0.641 (0.552)	0.33		0.3	-0.01 (0.089)	0.91	-0.024 (0.093)	0.8
Menarche	Reproductive traits	Aide memoire	Female	0.027 (0.02)	0.18	0.035 (0.064)	0.58		0.9	0.052 (0.026)	0.049	NA	NA
Menarche	Reproductive traits	Participation in MHQ	Female	0.067 (0.019)	0.0007	0.073 (0.062)	0.24		0.92	0.058 (0.022)	0.009	0.043 (0.024)	0.072
Menarche	Reproductive traits	Participation in physical activity monitoring	Female	0.072 (0.023)	0.002	0.063 (0.072)	0.38		0.89	0.026 (0.03)	0.39	0.009 (0.032)	0.78
Menarche	Reproductive traits	Percentage FFQs completed	Female	1.376 (0.385)	0.0005	1.069 (1.223)	0.38		0.79	1.335 (0.454)	0.003	1.224 (0.459)	0.008
Menopause	Reproductive traits	Aide memoire	Female	0.003 (0.006)	0.62	0.005 (0.014)	0.7		0.85	-0.002 (0.009)	0.85	-0.002 (0.009)	0.85
Menopause	Reproductive traits	Participation in MHQ	Female	0.007 (0.006)	0.24	-0.016 (0.012)	0.2		0.042	-0.001 (0.008)	0.91	0.001 (0.008)	0.87
Menopause	Reproductive traits	Participation in physical activity monitoring	Female	0.005 (0.007)	0.48	-0.014 (0.016)	0.4		0.2	0.0004 (0.009)	0.97	-0.0004 (0.01)	0.96
Menopause	Reproductive traits	Percentage FFQs completed	Female	0.059 (0.116)	0.62	-0.328 (0.25)	0.2		0.09	-0.087 (0.148)	0.55	-0.09 (0.155)	0.56
Polycystic ovaries (PCOS)	Reproductive traits	Aide memoire	Female	0.011 (0.027)	0.71	0.183 (0.144)	0.27		0.024	0.004 (0.034)	0.9	0.007 (0.034)	0.83
Polycystic ovaries (PCOS)	Reproductive traits	Participation in MHQ	Female	-0.009 (0.029)	0.77	-0.077 (0.17)	0.67		0.7	-0.026 (0.029)	0.36	-0.032 (0.029)	0.26
Polycystic ovaries (PCOS)	Reproductive traits	Participation in physical activity monitoring	Female	0.017 (0.03)	0.6	0.022 (0.181)	0.91		0.98	-0.01 (0.038)	0.8	-0.004 (0.045)	0.93
Polycystic ovaries (PCOS)	Reproductive traits	Percentage FFQs completed	Female	0.076 (0.452)	0.87	-1.077 (2.442)	0.68		0.29	0.177 (0.546)	0.75	0.177 (0.516)	0.73
Sex hormone binding globulin (SHBG)	Reproductive traits	Aide memoire	All	-0.018 (0.051)	0.73	0.038 (0.1)	0.71		0.53	-0.036 (0.049)	0.47	-0.036 (0.051)	0.48
Sex hormone binding globulin (SHBG)	Reproductive traits	Aide memoire	Female	-0.017 (0.051)	0.75	-0.104 (0.098)	0.31		0.32	-0.081 (0.069)	0.24	-0.081 (0.069)	0.24
Sex hormone binding globulin (SHBG)	Reproductive traits	Aide memoire	Male	-0.022 (0.076)	0.78	0.175 (0.135)	0.22		0.12	0.017 (0.07)	0.81	0.021 (0.071)	0.76
Sex hormone binding globulin (SHBG)	Reproductive traits	Participation in MHQ	All	0.025 (0.048)	0.62	0.052 (0.096)	0.6		0.75	-0.029 (0.053)	0.59	-0.038 (0.049)	0.44
Sex hormone binding globulin (SHBG)	Reproductive traits	Participation in MHQ	Female	0.054 (0.059)	0.38	0.02 (0.118)	0.87		0.75	-0.039 (0.062)	0.53	-0.051 (0.058)	0.39
Sex hormone binding globulin (SHBG)	Reproductive traits	Participation in MHQ	Male	-0.001 (0.059)	0.99	0.09 (0.113)	0.44		0.37	-0.059 (0.065)	0.36	-0.058 (0.066)	0.38
Sex hormone binding globulin (SHBG)	Reproductive traits	Participation in physical activity monitoring	All	-0.167 (0.114)	0.17	-0.418 (0.21)	0.07		0.19	-0.348 (0.128)	0.007	-0.045 (0.153)	0.77
Sex hormone binding globulin (SHBG)	Reproductive traits	Participation in physical activity monitoring	Female	-0.036 (0.084)	0.67	-0.238 (0.15)	0.14		0.15	-0.157 (0.091)	0.083	0.024 (0.112)	0.83
Sex hormone binding globulin (SHBG)	Reproductive traits	Participation in physical activity monitoring	Male	-0.137 (0.075)	0.09	-0.182 (0.149)	0.25		0.73	-0.189 (0.086)	0.027	-0.189 (0.085)	0.026
Sex hormone binding globulin (SHBG)	Reproductive traits	Percentage FFQs completed	All	0.059 (0.653)	0.93	-0.402 (1.299)	0.76		0.69	-0.96 (0.871)	0.27	-0.96 (0.866)	0.27
Sex hormone binding globulin (SHBG)	Reproductive traits	Percentage FFQs completed	Female	0.109 (1.124)	0.92	-1.859 (2.132)	0.4		0.3	-1.492 (1.128)	0.19	-1.552 (1.179)	0.19
Sex hormone binding globulin (SHBG)	Reproductive traits	Percentage FFQs completed	Male	-0.07 (1.067)	0.95	1.187 (2.093)	0.58		0.5	-1.038 (1.25)	0.41	-1.321 (1.257)	0.29
IVW - Inverse variance weighted; pIVW - p-value for IVW estimate; Egger Beta - Beta from MR-Egger; pEgger - p-value for MR-Egger estimate
int_p - intercept p-value from MR-Egger; Beta Weighted Median - estimate from weighted median MR; pWM - pvalue for weighted median estimate
Beta Penalised Weighted Median - Beta from penalised weighted median MR; pPWM - pvalue for penalised weighted median estimate
