# Supplementary material for: Genetic predictors of participation in optional components of UK Biobank
Source: Nat Commun. 2021 Feb 9;12:886. doi: 10.1038/s41467-021-21073-y (PMC7873270; doi:10.1038/s41467-021-21073-y)
Supplement: Supplementary file 7 — Supplementary Data 4 [file 41467_2021_21073_MOESM7_ESM.xlsx]

## Sheet: ST7
Supplementary Data 4: Results from 1-sample MR analyses, representing odds of participation per SD higher genetically instrumented cigarettes per day
Outcome trait	Smoking status	OR (95%CI) representing a one SD higher genetically instrumented CPD	P value
Percentage food frequency questionnaires completed	Never smokers	Not applicable	Not applicable
Percentage food frequency questionnaires completed	Ever smokers	0.84 (-4.75, 6.42)	0.77
Percentage food frequency questionnaires completed	Former smokers	1.45 (-5.51, 8.43)	0.68
Percentage food frequency questionnaires completed	Current smokers	-0.53 (-0.91, 8.02)	0.9
Participation in physical activity monitoring	Never smokers	Not applicable	Not applicable
Participation in physical activity monitoring	Ever smokers	0.93 (0.89, 0.97)	0.002
Participation in physical activity monitoring	Former smokers	0.95 (0.90, 1.00)	0.047
Participation in physical activity monitoring	Current smokers	1.05 (0.90, 1.23)	0.51
Participation in MHQ	Never smokers	Not applicable	Not applicable
Participation in MHQ	Ever smokers	0.88 (0.85, 0.92)	2x10-9
Participation in MHQ	Former smokers	0.93 (0.89, 0.97)	0.0007
Participation in MHQ	Current smokers	0.86 (0.75, 0.99)	0.031
Aide memoire	Never smokers	Not applicable	Not applicable
Aide memoire	Ever smokers	0.99 (0.95, 1.03)	0.53
Aide memoire	Former smokers	0.99 (0.94, 1.03)	0.59
Aide memoire	Current smokers	1.11 (0.98, 1.26)	0.11
